# Supplementary material for: Integrated Transcriptomic and Metabolomic Analysis Reveals VASH1 Influences Pork Quality by Regulating Skeletal Muscle Glycolysis
Source: Foods. 2025 Nov 10;14(22):3840. doi: 10.3390/foods14223840 (PMC12651661; doi:10.3390/foods14223840)
Supplement: Supplementary file 1 [file foods-14-03840-s001.zip › Supplementary Table.xlsx]

## Sheet: Table S1
Table S1 The quality assessment of RNA sequencing data
Resouce	Age	Breed	Sample	Sex	Raw reads (M)	Raw Q20 (%)	Raw Q30 (%)	Raw GC (%)	Clean reads (M)	Clean Q20 (%)	Clean Q30 (%)	Clean GC (%)	Mapping rate (%)
BF muscle	d1	JH pigs	JH_d1_1	male	56.29	97.6	93.59	51.41	55.72	98.03	94.2	51.28	95.61
			JH_d1_2	male	57.75	97.47	93.28	50.9	57.21	97.85	93.81	50.78	95.36
			JH_d1_3	female	56.21	97.59	93.63	51.27	55.65	98	94.21	51.15	95.56
			JH_d1_4	male	65.33	97.45	93.28	51.95	64.69	97.88	93.89	51.84	95.79
		LY pigs	LY_d1_1	male	62.94	97.6	93.56	51.79	62.4	97.98	94.11	51.68	95.88
			LY_d1_2	male	57.87	97.57	93.49	51.17	57.4	97.98	94.06	51.05	95.93
			LY_d1_3	male	54.65	97.36	93.05	53.07	54.65	97.76	93.6	52.99	95.94
			LY_d1_4	male	48.45	97.58	93.47	51.63	48.06	97.91	93.93	51.54	95.91
			LY_d1_5	male	57.15	97.66	93.69	51.73	56.68	98.01	94.2	51.62	95.95
			LY_d1_6	male	53.34	97.53	93.34	51.79	52.93	97.89	93.84	51.7	95.83
	d90	JH pigs	JH_d90_1	male	59.86	97.42	93.26	54.74	59.33	97.87	93.85	54.69	95.61
			JH_d90_2	female	57.72	97.7	93.75	52.3	57.26	98.03	94.22	52.22	95.4
			JH_d90_3	male	58.55	97.49	93.36	52.69	58.06	97.91	93.92	52.6	95.24
			JH_d90_4	male	63.97	97.65	93.71	53.22	63.43	98.07	94.32	53.14	95.97
			JH_d90_5	male	52.59	97.67	93.75	53.98	52.12	98.04	94.27	53.92	95.79
			JH_d90_6	female	49.19	97.58	93.53	54.03	48.81	97.93	94.01	54	95.75
		LY pigs	LY_d90_1	male	52.34	97.45	93.18	54.62	51.88	97.81	93.68	54.61	95.95
			LY_d90_2	male	50.76	97.64	93.67	55.9	50.36	98.03	94.21	55.9	96.22
			LY_d90_3	male	60.58	97.55	93.55	56.37	60.03	97.99	94.15	56.39	96.68
			LY_d90_4	male	54.21	97.34	92.98	55.63	53.76	97.76	93.54	55.62	96.29
			LY_d90_5	male	50.05	97.59	93.55	55.23	49.6	97.96	97.96	55.2	96.39
			LY_d90_6	male	49.9	97.43	93.15	55.32	49.47	97.83	93.71	55.33	95.68
	d180	JH pigs	JH_d180_1	female	51.78	97.74	93.86	54.23	51.39	98.08	94.35	54.19	95.3
			JH_d180_2	female	43.7	97.55	93.37	54.08	43.37	97.89	93.85	54.05	95.46
			JH_d180_3	female	51.47	97.4	93.14	55.29	51.02	97.81	93.7	55.29	95.74
			JH_d180_4	male	53.96	97.47	93.33	54.98	53.43	97.96	94.01	54.97	96.02
			JH_d180_5	female	57.96	97.63	93.63	55.03	57.47	98	94.16	55.02	95.8
			JH_d180_6	male	63.45	97.52	93.41	54.62	62.92	97.94	93.99	54.59	95.83
		LY pigs	LY_d180_1	female	58.52	97.53	93.53	55.57	58	97.98	94.14	55.57	96.64
			LY_d180_2	female	68.52	97.65	93.68	55.28	67.99	98.02	94.21	55.28	96.44
			LY_d180_3	female	63.42	97.77	94	55.59	62.92	98.15	94.54	55.59	96.26
			LY_d180_4	female	60.33	97.39	93.06	55.13	59.81	97.79	93.63	55.13	96.08
			LY_d180_5	female	66.96	97.71	93.78	55.6	66.44	98.04	94.24	55.6	96.38
			LY_d180_6	female	62.38	97.6	93.55	54.49	61.88	97.97	94.06	54.47	95.98
	Average				56.8279	97.5553	93.4753	53.8421	56.3571	97.9456	94.1344	53.7941	95.9018
C2C12 cell	d5	sh-Con	sh-Con_1		46.04	98.94	95.59	51.08	45.71	99.19	96.06	51.03	97.84
			sh-Con_2		45.02	98.87	95.34	50.79	44.66	99.15	95.85	50.74	97.87
			sh-Con_3		40.69	98.91	95.54	51.65	40.39	99.19	96.06	51.6	97.83
			sh-Con_4		42.78	98.92	95.5	52.21	42.49	99.18	96	52.17	97.88
			sh-Con_5		52.03	98.94	95.8	52.74	51.61	99.25	96.36	52.7	97.98
		sh-Vash1	sh-Vash1_1		43.06	98.97	95.79	50.97	42.76	99.23	96.28	50.93	98.46
			sh-Vash1_2		40.61	98.96	95.64	52.28	40.34	99.21	96.11	52.24	98.42
			sh-Vash1_3		43.92	99	95.86	51.62	43.63	99.24	96.32	51.59	98.45
			sh-Vash1_4		42.18	98.9	95.41	52.8	41.88	99.16	95.9	52.76	98.31
			sh-Vash1_5		42.8	98.94	95.6	51.71	42.5	99.19	96.08	51.66	98.12
	Average				43.913	98.935	95.607	51.785	43.597	99.199	96.102	51.742	98.116

## Sheet: Table S2
Table S2 qPCR primer sequence
Species	Gene	Forward sequence	Reverse sequence
Mouse	18s RNA	CAACTAAGAACGGCCATGCA	AGCCTGCGGCTTAATTTGAC
	Vash1	GGCTGCCAAGTTGGGGTGTGTT	AAACCAGGGCGTGGCTCCTGTA
	Hk2	CTACATGGAGGAGATGCGTAAT	GCTTTGTGAAATCGATCAGGAT
	Pkm	GATAGTTCTCACGGAGTCTGGC	CTTACACAGCACAGGGAAGATGC
	Pdk4	TACTGACCGCCTCTTTAGTTAC	GATGATAGCGTCTGTCCCATAA
Pig	HPRT1	GGTCAAGCAGCATAATCCAAAG	AGGGCATAGCCTACCACAAACT
	SYT1	AGTCCTGACCTGTTGCTTT	TCCCTCCCTTTTCCTTTCC
	TMEM74	TTTCATCAGCGCCATCTTA	CTTCGCACTCTCCTTCTCC
	VASH1	GGCCAAGGAAATGACCAAA	CCCCCGAAGTTCACCCCCA
	FAM124A	GAGCTGGTGCCGCTCTTGC	GGATCTTGTTCCCGTCGTG
	GDF15	TTCCGGGAGTTGCGGAAAC	TTGAGGAGCGGGGATGAGG
	TMEM14A	CTTTGATTGCTGGTCTTTT	TGGCATTATTTTCTTGGAT

## Sheet: Table S3
Table S3 The DEGs between JH and LY pigs in d1 group
Gene	log2FoldChange	pvalue	padj	JH_1	JH_2	JH_3	JH_4	LY_1	LY_2	LY_3	LY_4	LY_5	LY_6
ENSSSCG00000040503	1.9824	3.19921e-39	4.90727e-35	1438.98	1384.61	1920.98	1601.43	355.39	403.653	412.717	438.139	379.551	421.964
ENSSSCG00000031292	-5.28404	1.5719e-34	1.20557e-30	11.838	11.8897	1.97835	13.2496	274.309	223.315	459.851	340.281	283.777	686.604
ENSSSCG00000005665	3.2142	9.1722e-34	4.68975e-30	643.199	526.388	660.768	712.828	83.3537	99.4384	50.5837	83.4021	39.0193	54.1781
ENSSSCG00000010681	-1.84055	1.22911e-31	4.71332e-28	652.406	580.432	459.966	550.3	1773.92	2018.26	2296.96	1783.69	2257.8	1909.78
ENSSSCG00000010118	-1.76508	3.74731e-30	1.1496e-26	878.643	806.335	888.278	749.927	3098.48	2555.9	2601.61	2777.85	2394.37	3510.12
ENSSSCG00000021749	2.87636	1.23546e-29	3.15844e-26	610.315	623.667	610.32	338.306	55.3165	75.8428	58.6311	94.5224	94.8879	66.6808
ENSSSCG00000029484	3.31281	1.81142e-29	3.96935e-26	176.255	184.83	214.651	158.995	16.6707	21.0675	11.4963	26.6887	12.4152	22.9215
ENSSSCG00000039874	4.13419	2.42608e-29	4.65171e-26	566.909	2430.9	2617.35	2862.8	102.298	138.203	160.948	104.531	70.0574	148.99
ENSSSCG00000000207	2.25273	8.08912e-29	1.37866e-25	4457.67	2929.18	2590.65	3545.59	563.774	701.968	940.396	731.715	636.724	683.478
ENSSSCG00000032525	-3.59545	1.80407e-27	2.5157e-24	1096.99	1372.72	1278.01	1278.14	3674.38	2994.95	3297.13	3658.57	3138.39	3614.31
ENSSSCG00000035318	-1.43405	1.74242e-27	2.5157e-24	17.0993	30.2646	9.89174	29.1491	365.241	213.203	194.287	221.294	252.739	327.153
ENSSSCG00000051166	-4.26568	4.53124e-27	5.79206e-24	5.26134	14.0514	6.92422	13.2496	211.415	278.09	144.853	159.02	250.965	111.482
ENSSSCG00000028674	4.04314	8.90058e-27	1.0502e-23	265.698	516.66	498.544	337.423	18.1863	48.0338	34.4889	20.0165	15.9624	10.4189
ENSSSCG00000009887	-2.08251	1.7448e-26	1.91168e-23	457.736	553.41	447.107	485.819	2833.27	1976.13	1456.58	2001.65	1832.13	2249.43
ENSSSCG00000046234	4.84439	1.88793e-26	1.9306e-23	111.803	100.522	80.1231	121.896	3.03104	5.89889	2.29926	2.22406	1.7736	6.25132
ENSSSCG00000006624	2.74197	2.26421e-26	2.17067e-23	933.887	1057.1	568.775	1384.14	115.18	149.158	137.955	116.763	180.021	185.456
ENSSSCG00000011363	-2.85073	1.76353e-25	1.59122e-22	323.572	276.705	563.829	567.966	3036.35	3218.26	1715.25	3805.36	3008.92	3975.84
ENSSSCG00000008132	-2.09055	3.6798e-25	3.1358e-22	161.786	132.948	153.322	234.96	630.457	688.485	669.084	763.964	717.423	905.4
ENSSSCG00000031851	4.60816	6.93695e-25	5.60031e-22	114.434	475.587	354.124	233.193	6.06209	6.74159	9.19703	24.4646	12.4152	14.5864
ENSSSCG00000013633	-1.57319	1.51721e-24	1.16362e-21	352.51	272.381	332.362	404.554	1013.13	984.272	997.877	916.311	1119.14	1051.26
ENSSSCG00000013751	-2.16397	2.46442e-24	1.80009e-21	198.615	174.021	151.344	192.561	1009.34	803.092	766.802	609.392	1018.05	604.295
ENSSSCG00000013579	4.38016	3.42095e-24	2.38518e-21	1407.41	2412.52	4468.1	1850.53	101.54	284.832	62.0799	108.979	126.813	44.8011
ENSSSCG00000009856	-3.06815	4.38796e-24	2.92639e-21	64.4514	65.9336	50.4479	48.5819	353.874	637.08	382.826	779.532	287.324	438.635
ENSSSCG00000004687	1.4416	1.13935e-23	7.28187e-21	6518.8	5642.19	6920.26	6546.19	1958.81	2633.43	2440.66	2057.25	2615.18	2447.39
ENSSSCG00000032003	2.16732	2.28825e-23	1.34998e-20	405.123	595.564	581.634	397.488	2160.38	2307.31	3139.64	1728.09	2260.46	1736.83
ENSSSCG00000029456	-2.16627	2.2616e-23	1.34998e-20	9450.68	7319.71	8650.33	6765.25	1276.83	1838.77	2485.5	1577.97	2201.93	1368
ENSSSCG00000034722	2.34002	2.469e-23	1.40267e-20	944.41	1105.74	1427.38	1265.78	259.912	316.855	294.305	160.132	175.587	197.959
ENSSSCG00000032498	-1.80148	3.0876e-23	1.69146e-20	2609.62	2045.02	2479.86	3256.75	6962.31	10302	7835.87	9841.45	9151.8	10245.9
ENSSSCG00000039064	-1.59641	4.62409e-23	2.44583e-20	357.771	406.41	368.962	432.82	1408.68	952.249	1273.79	1221.01	1040.22	1212.76
ENSSSCG00000041731	-2.3324	7.3843e-23	3.77559e-20	1064.11	1294.89	940.705	719.012	7285.87	4108.15	6394.23	3901	4290.35	4370.72
ENSSSCG00000031640	2.96762	2.40527e-22	1.19014e-19	2157.15	2998.36	4327.64	2617.24	446.321	721.35	309.25	299.136	288.211	254.22
ENSSSCG00000046640	3.26883	4.34558e-22	2.08303e-19	854.967	576.108	717.151	780.843	34.0992	150.843	66.6784	86.7382	48.7741	68.7646
ENSSSCG00000027121	-2.54568	8.41604e-22	3.91193e-19	1010.18	1272.19	1303.73	723.428	8385.38	4917.14	8623.36	5186.5	6938.34	3689.32
ENSSSCG00000030801	2.77707	9.09974e-22	4.10532e-19	174.939	201.043	231.467	274.708	28.0372	45.5057	31.04	43.3691	26.6041	18.754
ENSSSCG00000041276	-5.31755	1.70708e-21	7.48141e-19	0	4.32351	1.97835	7.94976	114.422	150	57.4814	167.916	178.247	235.467
ENSSSCG00000014411	-1.35503	4.09444e-21	1.74457e-18	1416.62	1504.58	1372.97	1172.15	4144.95	3445.79	3075.26	3268.25	3757.38	3273.61
ENSSSCG00000051023	-2.65797	5.02316e-21	2.08244e-18	136.795	67.0145	90.0148	72.4311	853.239	472.754	673.682	515.981	361.815	574.08
ENSSSCG00000033457	3.19492	7.70518e-21	3.11026e-18	643.199	643.123	740.891	712.828	106.844	127.247	77.0251	62.2736	47.8873	26.0472
ENSSSCG00000010158	-1.34838	8.66513e-21	3.40806e-18	4686.54	5043.38	4131.78	5159.39	14325.5	12814.1	11498.6	11162.5	12674.2	10171.9
ENSSSCG00000003439	1.69932	1.18778e-20	4.55483e-18	3598.76	2942.15	3729.19	2877.81	789.587	1111.52	997.877	1332.21	854.878	988.751
ENSSSCG00000022256	2.47685	1.38148e-20	5.16842e-18	1216.68	1907.75	1207.78	1199.53	137.912	264.607	347.188	211.285	325.457	205.252
ENSSSCG00000038706	2.95142	1.49897e-20	5.47444e-18	1846.73	1621.32	2581.74	1467.17	315.986	448.316	179.342	187.933	191.549	132.32
ENSSSCG00000037516	-1.57157	1.85702e-20	6.62438e-18	157.84	100.522	134.528	138.679	391.762	401.967	394.323	379.202	390.193	408.42
ENSSSCG00000044088	2.95241	5.66815e-20	1.97599e-17	597.162	346.962	279.936	243.793	26.5216	40.4495	43.6859	61.1616	47.8873	65.6389
ENSSSCG00000033701	-2.82883	7.58221e-20	2.58452e-17	42.0907	20.5367	15.8268	17.6661	212.173	135.674	180.492	167.916	165.832	140.655
ENSSSCG00000012960	3.63115	1.74364e-19	5.81429e-17	833.922	403.168	467.879	1230.45	37.888	108.708	93.1199	35.5849	35.4721	44.8011
ENSSSCG00000036257	-1.70556	1.84408e-19	6.01837e-17	193.354	288.595	210.694	188.144	818.382	773.597	820.835	651.649	623.422	619.923
ENSSSCG00000031776	-2.24304	1.90301e-19	6.08131e-17	139.425	71.338	115.733	128.963	550.134	391.012	489.742	550.454	475.326	776.206
ENSSSCG00000028516	-1.36051	3.04386e-19	9.52852e-17	1020.7	1227.88	1179.1	1147.42	3278.07	3531.75	2690.13	3031.39	2560.2	2531.79
ENSSSCG00000024001	-1.25591	4.88539e-19	1.49874e-16	695.812	726.35	797.274	655.414	1970.94	1533.71	1538.2	1632.46	1734.59	1886.86
ENSSSCG00000021118	-1.24317	5.31198e-19	1.57897e-16	2243.96	2193.1	2125.74	2130.54	6162.11	4324.73	4831.89	5573.49	4669.01	5304.25
ENSSSCG00000001457	1.9228	5.35278e-19	1.57897e-16	1719.14	1260.3	2196.96	1677.4	398.582	651.406	385.126	371.417	445.175	458.43
ENSSSCG00000003268	1.46133	5.84075e-19	1.6904e-16	632.676	874.431	878.387	648.347	260.67	279.776	273.612	260.215	282.003	296.938
ENSSSCG00000010145	-1.69574	6.23924e-19	1.77229e-16	480.097	571.785	467.879	446.07	2140.67	1269.95	1701.45	1242.14	1518.21	1676.4
ENSSSCG00000024674	-2.50708	6.67882e-19	1.86266e-16	59.19	79.985	91.004	108.647	509.215	383.428	271.312	621.624	443.401	672.017
ENSSSCG00000016653	-2.02799	7.20886e-19	1.97458e-16	395.916	366.418	295.763	364.806	1578.42	1670.23	925.451	1976.07	1061.5	1488.86
ENSSSCG00000042756	-1.60926	7.5835e-19	2.04076e-16	310.419	258.33	232.456	202.277	802.469	755.9	907.057	760.627	600.365	755.368
ENSSSCG00000047463	2.57635	1.01771e-18	2.69149e-16	656.352	504.77	484.695	898.323	64.4097	80.0563	151.751	128.995	79.8122	137.529
ENSSSCG00000008693	-1.82227	1.06807e-18	2.77679e-16	201.246	193.477	124.636	155.462	780.494	530.057	603.555	489.292	614.554	551.158
ENSSSCG00000038991	1.79389	1.2121e-18	3.09874e-16	768.155	739.321	803.209	709.295	254.608	192.135	155.2	293.575	177.36	233.383
ENSSSCG00000034253	-6.02519	1.47835e-18	3.71744e-16	1.31533	0	0.989174	5.29984	150.037	181.18	41.3866	146.788	85.133	187.54
ENSSSCG00000017538	2.07521	1.6241e-18	4.01808e-16	147.317	176.183	177.062	186.378	40.1613	37.0787	43.6859	52.2653	30.1513	42.7174
ENSSSCG00000011918	-1.54234	2.02896e-18	4.91288e-16	326.203	292.918	288.839	392.188	881.276	814.047	789.795	1127.6	1068.6	1003.34
ENSSSCG00000010470	-1.16221	2.04983e-18	4.91288e-16	1149.6	956.578	944.661	899.206	2318.75	2405.9	1941.72	2256.31	2169.12	2156.71
ENSSSCG00000050063	-2.2054	2.22372e-18	5.24763e-16	102.596	88.6321	56.3829	69.7812	384.943	388.484	511.585	332.496	264.267	304.231
ENSSSCG00000038417	-1.60643	2.28181e-18	5.30313e-16	290.689	250.764	296.752	194.327	650.159	803.092	910.506	717.258	893.01	735.572
ENSSSCG00000004024	2.35039	6.22518e-18	1.40424e-15	477.466	675.549	1015.88	574.149	171.254	163.483	158.649	126.771	96.6615	89.6023
ENSSSCG00000017069	-1.10644	6.46891e-18	1.43807e-15	2608.31	2495.75	2620.32	2747.97	5556.66	4859	6575.87	5190.95	5797.91	5846.03
ENSSSCG00000009419	-1.21255	1.15107e-17	2.52232e-15	677.397	797.688	676.595	719.895	1875.46	1617.98	1541.65	1661.37	1417.11	1869.15
ENSSSCG00000038452	-1.99302	1.40534e-17	3.03613e-15	84.1814	105.926	78.1448	62.7148	414.495	375.001	335.692	236.862	281.116	326.111
ENSSSCG00000050978	-9.8829	1.54376e-17	3.28885e-15	0	0	0	0	91.6891	212.36	56.3318	144.564	98.4351	496.98
ENSSSCG00000022236	2.58705	1.90152e-17	3.99554e-15	3168.64	4277.04	5471.12	3622.44	772.916	1216.01	705.872	499.301	603.912	329.236
ENSSSCG00000036383	2.83893	2.61972e-17	5.43026e-15	245.968	190.235	275.98	277.358	42.4346	58.1462	27.5911	17.7925	40.7929	18.754
ENSSSCG00000017268	-1.8986	3.05989e-17	6.25809e-15	99.9654	78.9041	70.2314	80.3809	308.409	260.394	229.926	378.09	280.23	380.289
ENSSSCG00000037559	-2.34403	3.10749e-17	6.27182e-15	1110.14	365.337	549.981	732.261	2815.84	2719.39	3147.68	4120.07	3666.93	4520.75
ENSSSCG00000010534	1.63977	3.57724e-17	7.12615e-15	706.335	725.27	670.66	703.112	173.527	254.495	316.148	196.829	203.965	207.336
ENSSSCG00000003580	-1.15177	3.83998e-17	7.55147e-15	872.067	805.255	738.913	774.66	1918.65	1521.91	1634.77	1754.78	2017.48	1780.59
ENSSSCG00000003917	2.30686	4.62526e-17	8.98062e-15	643.199	519.903	551.959	552.95	71.9873	101.966	113.813	103.419	89.567	208.377
ENSSSCG00000031306	5.39651	5.87717e-17	1.11296e-14	1679.68	1713.19	1845.8	1787.81	4490.49	4419.11	3320.13	5289.92	3886.86	4305.08
ENSSSCG00000008940	-1.28647	5.85435e-17	1.11296e-14	71.0281	135.11	90.0148	90.0973	0.757761	8.42698	0	2.22406	1.7736	0
ENSSSCG00000007575	1.85866	6.16054e-17	1.1524e-14	647.145	903.615	794.307	1332.03	211.415	237.641	306.951	235.75	249.191	282.351
ENSSSCG00000037360	1.92102	7.1366e-17	1.30744e-14	5139.01	6327.46	9475.3	5089.61	1676.17	1864.05	2334.9	1759.23	1362.13	1315.9
ENSSSCG00000039198	1.20611	7.15985e-17	1.30744e-14	1450.81	1693.74	1636.09	1409.76	579.687	589.889	747.258	742.835	664.215	704.316
ENSSSCG00000038895	-1.24348	8.97874e-17	1.62029e-14	672.136	726.35	616.255	687.213	1707.99	1704.78	1426.69	1628.01	1835.68	1289.86
ENSSSCG00000017298	-1.9125	9.47415e-17	1.68981e-14	167.047	109.169	140.463	113.947	559.985	385.113	390.874	495.965	461.137	695.981
ENSSSCG00000011912	-1.91174	1.07389e-16	1.89338e-14	98.6501	70.2571	120.679	85.6807	322.806	364.888	471.348	353.625	259.833	346.948
ENSSSCG00000017694	-1.40546	1.11962e-16	1.95158e-14	234.13	233.47	253.229	199.627	704.718	600.844	498.939	582.703	558.686	707.441
ENSSSCG00000030643	-2.22995	1.20463e-16	2.07616e-14	224.922	297.242	304.666	260.575	1634.49	1111.52	967.987	1589.09	650.026	1702.44
ENSSSCG00000027826	2.88302	1.31212e-16	2.23629e-14	578.747	657.174	1134.58	456.67	110.633	167.697	110.364	68.9458	68.2838	47.9268
ENSSSCG00000026894	2.16523	1.43932e-16	2.42612e-14	249.914	399.925	266.088	220.827	69.714	86.7979	65.5288	58.9375	45.2269	53.1362
ENSSSCG00000017832	-1.817	1.48652e-16	2.47845e-14	248.598	359.933	177.062	203.161	1055.56	779.496	721.967	844.03	871.727	946.034
ENSSSCG00000011465	-1.49475	1.79472e-16	2.96013e-14	243.337	262.654	269.055	186.378	789.587	621.069	750.707	696.13	667.762	534.488
ENSSSCG00000015450	-1.57587	1.87345e-16	3.05711e-14	248.598	236.712	161.235	191.678	628.942	544.383	736.912	658.321	672.196	500.106
ENSSSCG00000032953	2.99627	2.02292e-16	3.26627e-14	459.052	344.8	164.203	194.327	28.7949	32.8652	34.4889	57.8255	19.5097	45.843
ENSSSCG00000035676	-1.67617	2.11197e-16	3.37453e-14	1399.52	2372.53	1611.36	1650.9	7420.75	4923.04	5998.76	4325.79	5960.2	5092.74
ENSSSCG00000021375	-3.01448	2.22264e-16	3.51476e-14	21.0454	29.1837	9.89174	37.9822	315.986	184.551	148.302	140.116	235.889	168.786
ENSSSCG00000004101	-1.75811	2.41673e-16	3.78267e-14	181.516	142.676	159.257	228.776	577.414	632.866	467.899	493.741	650.913	793.918
ENSSSCG00000027429	-1.77639	4.70944e-16	7.29677e-14	92.0734	108.088	107.82	123.663	395.551	442.417	272.462	431.467	401.722	278.184
ENSSSCG00000002374	-1.69756	4.8806e-16	7.48635e-14	2024.3	1007.38	2025.83	2121.7	5511.19	5985.69	5381.41	5376.66	6657.23	6017.94
ENSSSCG00000006065	-1.85825	5.22506e-16	7.93537e-14	207.823	154.566	231.467	259.692	947.959	694.383	531.128	888.511	639.385	944.992
ENSSSCG00000017521	2.63111	5.34445e-16	8.03711e-14	1096.99	689.601	446.118	637.747	53.801	93.5395	183.941	107.867	137.454	119.817
ENSSSCG00000006357	2.52416	5.4623e-16	8.13459e-14	307.788	336.153	646.92	254.392	83.3537	91.0114	45.9851	73.3939	54.9818	53.1362
ENSSSCG00000032831	-1.95665	5.68457e-16	8.38419e-14	57.8747	56.2057	54.4046	60.9482	224.297	280.619	246.02	223.518	222.587	138.571
ENSSSCG00000009084	-1.7619	6.42066e-16	9.37967e-14	111.803	151.323	122.658	111.297	545.588	438.203	280.509	393.658	433.646	434.467
ENSSSCG00000003718	-1.98445	6.91593e-16	1.00079e-13	84.1814	77.8233	68.253	78.6143	467.538	268.821	260.966	329.16	233.229	269.849
ENSSSCG00000010247	-1.63806	7.49326e-16	1.0742e-13	1299.55	1675.36	1991.21	1561.69	7160.84	4869.11	4237.53	5001.9	3833.65	5377.18
ENSSSCG00000011686	2.05343	7.97779e-16	1.13307e-13	473.52	569.623	613.288	448.72	183.378	103.652	79.3244	106.755	168.492	116.691
ENSSSCG00000011300	-1.26605	8.55184e-16	1.20346e-13	553.756	688.52	562.84	631.564	1546.59	1564.89	1142.73	1446.75	1697.34	1391.96
ENSSSCG00000007727	-1.79572	8.65038e-16	1.20626e-13	631.361	506.932	504.479	522.918	2665.05	1559.83	1199.06	1788.14	1784.25	2275.48
ENSSSCG00000016208	1.35979	9.11646e-16	1.2598e-13	656.352	803.093	719.13	613.015	244.757	272.192	232.225	323.6	248.305	311.524
ENSSSCG00000013731	2.01078	1.01414e-15	1.38892e-13	243.337	297.242	455.02	234.076	62.1364	81.7417	93.1199	76.73	76.265	68.7646
ENSSSCG00000028529	1.31528	1.07064e-15	1.45332e-13	472.205	389.116	522.284	479.635	179.589	210.675	188.539	162.356	182.681	199
ENSSSCG00000033512	2.93919	1.08463e-15	1.4594e-13	1282.45	1566.19	2270.15	1379.72	252.334	461.799	177.043	104.531	152.53	120.859
ENSSSCG00000032687	2.22124	1.17074e-15	1.56156e-13	351.194	386.955	397.648	294.141	81.8382	93.5395	47.1348	122.323	58.529	56.2619
ENSSSCG00000039271	-3.59855	1.23556e-15	1.63381e-13	68.3974	84.3085	164.203	31.799	1077.54	592.417	2471.7	928.544	538.289	729.321
ENSSSCG00000002408	-2.40501	1.43337e-15	1.87918e-13	14.4687	17.2941	31.6536	22.0827	95.4779	112.922	142.554	126.771	113.511	96.8955
ENSSSCG00000006135	-1.11733	1.55472e-15	2.02101e-13	573.486	742.564	769.577	742.861	1595.84	1611.24	1449.68	1475.66	1674.28	1404.46
ENSSSCG00000006619	-2.41354	1.58728e-15	2.04599e-13	44.7214	58.3674	58.3613	74.1978	286.434	331.18	143.704	300.248	405.269	423.006
ENSSSCG00000037791	1.98331	1.68615e-15	2.15532e-13	651.091	758.777	909.051	526.451	134.881	198.034	269.013	160.132	128.586	190.665
ENSSSCG00000036570	2.34799	2.31626e-15	2.93628e-13	2563.59	5160.11	3149.53	6465.8	746.394	737.361	602.405	936.328	1399.37	686.604
ENSSSCG00000014044	-1.27562	2.36657e-15	2.97548e-13	998.339	913.342	767.599	980.47	2233.88	2175.85	1815.26	2035.01	2246.27	2780.8
ENSSSCG00000038326	-1.72958	3.32945e-15	4.15207e-13	53.9287	56.2057	88.0365	78.6143	250.061	202.248	214.981	226.854	218.153	272.974
ENSSSCG00000001041	-1.74279	3.54634e-15	4.38689e-13	544.548	661.498	692.422	439.887	2510.46	2116.86	2441.81	1543.5	1720.4	1403.42
ENSSSCG00000001455	2.53412	3.74221e-15	4.59214e-13	1306.13	480.991	1386.82	827.658	193.987	191.293	134.507	204.613	87.7934	224.006
ENSSSCG00000036367	-3.55784	4.25446e-15	5.17929e-13	59.19	8.64703	15.8268	37.0989	297.8	286.517	489.742	528.213	377.778	138.571
ENSSSCG00000030260	-2.21352	4.57072e-15	5.5205e-13	735.272	865.784	1086.11	817.059	4892.1	3120.51	1889.99	6039.43	3454.1	4986.47
ENSSSCG00000023761	-1.69645	5.25679e-15	6.29952e-13	943.095	1246.25	1103.92	1400.04	4789.81	3869.67	2250.97	4101.16	3471.83	4338.42
ENSSSCG00000010822	-1.55085	5.57652e-15	6.63087e-13	568.224	559.895	348.189	441.653	1601.91	1353.37	1619.83	1226.57	1547.47	1071.06
ENSSSCG00000001456	1.97106	5.81599e-15	6.86242e-13	1638.91	1219.23	1572.79	1621.75	344.023	600.844	275.911	276.895	507.251	308.399
ENSSSCG00000007931	-1.31939	6.23868e-15	7.30497e-13	502.458	328.587	425.345	433.704	1257.13	977.53	912.805	989.705	1062.39	1121.07
ENSSSCG00000011610	-1.3242	6.36802e-15	7.39993e-13	461.682	570.704	456.009	457.553	1320.02	1249.72	967.987	1044.19	1484.51	1238.8
ENSSSCG00000038663	-5.35289	6.50586e-15	7.50326e-13	5.26134	0	5.93504	0	140.186	91.0114	58.6311	160.132	37.2457	172.953
ENSSSCG00000008890	-1.34466	6.75677e-15	7.73449e-13	422.222	691.762	553.937	608.598	1748.91	1306.18	1461.18	1417.84	1377.2	1368
ENSSSCG00000006196	-3.02053	6.84984e-15	7.78294e-13	134.164	75.6615	82.1014	106.88	685.774	853.653	255.218	1046.42	487.741	1520.11
ENSSSCG00000032080	-2.06329	7.19875e-15	8.11924e-13	78.9201	43.2351	74.1881	49.4652	271.278	213.203	177.043	313.592	242.097	317.776
ENSSSCG00000029458	2.02953	7.25883e-15	8.12724e-13	194.669	202.124	252.239	212.877	45.4657	53.09	72.4266	63.3856	30.1513	54.1781
ENSSSCG00000017311	-1.58838	7.43211e-15	8.26095e-13	691.866	958.739	735.946	1014.92	1875.46	2715.17	2038.29	2542.1	3282.94	2895.4
ENSSSCG00000007342	-1.1031	7.84239e-15	8.65428e-13	1296.92	1325.16	1041.6	1429.19	3071.2	2374.72	2837.28	2715.57	2684.35	2727.66
ENSSSCG00000020984	1.86492	1.07188e-14	1.17419e-12	549.81	583.674	602.407	424.87	162.919	217.416	118.412	96.7465	162.285	129.194
ENSSSCG00000012494	-1.60424	1.07934e-14	1.17419e-12	895.743	1065.75	700.335	941.605	2746.88	2953.66	3862.75	2455.36	2435.16	1979.59
ENSSSCG00000040252	-1.09708	1.15363e-14	1.24617e-12	298.581	293.999	277.958	280.008	631.215	551.967	702.423	567.134	587.063	651.18
ENSSSCG00000004328	-1.51519	1.1937e-14	1.27183e-12	1219.32	1089.53	881.354	921.289	3850.94	2270.23	2994.78	2909.07	2254.25	3341.33
ENSSSCG00000017504	-1.05071	1.19398e-14	1.27183e-12	603.739	549.086	593.504	543.234	1198.78	1084.55	1153.08	1168.74	1091.65	1415.92
ENSSSCG00000006745	-1.517	1.43035e-14	1.51311e-12	6846.32	9918.14	8637.47	11388.5	26902.8	24336.3	19995.5	23081.3	30158.4	33472.7
ENSSSCG00000015712	-1.44609	1.46854e-14	1.53259e-12	810.246	1051.69	961.477	869.174	3417.5	2250.85	2519.99	2703.34	1856.96	2344.25
ENSSSCG00000026414	1.59624	1.46874e-14	1.53259e-12	708.965	573.947	712.205	410.738	208.384	219.102	234.524	172.364	187.115	170.87
ENSSSCG00000009436	-1.29328	1.49719e-14	1.55172e-12	260.436	196.72	228.499	269.409	673.649	609.271	485.143	559.35	621.649	559.493
ENSSSCG00000014349	2.19105	1.62983e-14	1.67785e-12	243.337	211.852	267.077	259.692	54.5588	80.899	49.434	26.6887	66.5102	42.7174
ENSSSCG00000009334	-3.26247	1.90888e-14	1.95202e-12	537.972	827.953	824.971	403.671	13920.1	3554.5	1872.74	8212.33	3674.91	6110.67
ENSSSCG00000001024	-1.28986	2.23168e-14	2.25209e-12	285.428	272.381	402.594	428.404	1927.74	1285.96	765.653	2053.92	1316.01	2284.86
ENSSSCG00000039290	-2.2083	2.22787e-14	2.25209e-12	515.611	640.961	487.663	430.17	1492.03	1081.18	1416.34	1196.54	1176.79	1240.89
ENSSSCG00000026233	1.66386	2.33139e-14	2.33733e-12	195.985	228.065	297.741	290.608	91.6891	77.5282	75.8755	94.5224	66.5102	73.974
ENSSSCG00000030044	-1.18368	2.46056e-14	2.45081e-12	602.423	612.858	774.523	752.577	1493.55	1589.33	1447.38	1742.55	1310.69	1769.12
ENSSSCG00000038305	-1.63583	2.72395e-14	2.69566e-12	88.1274	75.6615	82.1014	96.2804	294.011	208.146	344.889	229.078	242.984	278.184
ENSSSCG00000001341	1.11382	2.85442e-14	2.80666e-12	6141.3	5420.61	5510.69	5446.47	2355.12	2550.01	3332.77	2293	2438.71	2640.14
ENSSSCG00000010517	-1.45227	2.94551e-14	2.87778e-12	341.987	295.08	397.648	355.089	1320.78	810.676	954.192	919.647	776.839	923.112
ENSSSCG00000004678	2.26355	3.35364e-14	3.25579e-12	136.795	125.382	108.809	172.245	22.7328	20.2248	37.9377	26.6887	39.0193	23.9634
ENSSSCG00000006490	-1.22028	3.59355e-14	3.46676e-12	3509.31	3146.44	2793.43	3788.5	8090.61	5848.33	8132.47	7179.26	8775.8	8238.2
ENSSSCG00000030539	-4.2963	4.1365e-14	3.96562e-12	10.5227	4.32351	0	5.29984	37.888	88.4833	73.5762	113.427	95.7747	164.618
ENSSSCG00000008118	-4.46605	4.32941e-14	4.12477e-12	10.5227	10.8088	0	0	102.298	97.753	77.0251	174.588	94.0011	125.026
ENSSSCG00000013181	1.34631	4.47095e-14	4.23332e-12	9715.06	10627.2	13125.4	9420.47	4203.3	4204.22	4429.52	5427.81	3170.32	3868.53
ENSSSCG00000016744	-1.11653	4.8899e-14	4.60161e-12	1594.19	1315.43	1216.68	1572.29	3133.34	2745.51	3637.42	2978.01	3233.28	2804.76
ENSSSCG00000037305	-1.53717	5.34006e-14	4.99459e-12	1052.27	1302.46	996.098	1040.54	4428.35	3286.52	2141.76	3485.1	2920.24	2851.65
ENSSSCG00000003524	2.51151	5.68557e-14	5.19113e-12	270.959	172.941	261.142	376.289	883.549	866.294	1032.37	862.934	704.121	748.075
ENSSSCG00000013418	1.7279	5.62605e-14	5.19113e-12	7186.99	6995.45	10332.9	6064.78	1966.39	2081.46	3676.51	2093.95	1955.4	2076.48
ENSSSCG00000012510	1.50668	5.68281e-14	5.19113e-12	465.628	743.645	595.483	677.496	237.179	223.315	151.751	233.526	223.474	240.676
ENSSSCG00000017682	-1.65004	5.59508e-14	5.19113e-12	862.859	973.872	1595.54	984.004	272.036	344.664	181.641	126.771	128.586	106.272
ENSSSCG00000010186	-2.08996	5.81999e-14	5.28242e-12	244.652	233.47	232.456	224.36	1101.03	616.855	1681.91	890.735	601.252	1079.4
ENSSSCG00000035170	2.35685	7.37703e-14	6.61732e-12	149.948	274.543	245.315	248.209	62.8942	69.1013	31.04	37.809	31.0381	35.4242
ENSSSCG00000002505	-1.62278	7.56225e-14	6.74404e-12	1132.5	1597.54	1343.3	1468.94	5911.29	4079.5	2617.7	4766.15	3900.16	4330.08
ENSSSCG00000025941	-1.16272	8.16583e-14	7.24021e-12	1156.18	1315.43	1433.31	1143.88	3253.83	2732.87	2708.52	3108.12	2952.17	2199.42
ENSSSCG00000012007	-2.22795	9.27372e-14	8.17526e-12	144.687	136.191	138.484	99.8136	1080.57	592.417	352.936	689.458	488.628	437.593
ENSSSCG00000026752	-1.73384	9.37542e-14	8.21769e-12	257.806	225.904	187.943	232.31	803.984	678.372	1105.94	578.255	824.726	515.734
ENSSSCG00000022309	3.50225	9.6295e-14	8.39244e-12	76.2894	104.845	117.712	75.9644	3.03104	12.6405	13.7955	13.3443	3.54721	4.16755
ENSSSCG00000035923	-1.34729	1.02075e-13	8.84595e-12	785.255	949.011	734.956	1059.08	2690.05	1696.35	2400.42	2083.94	2505.22	2094.19
ENSSSCG00000005628	-1.35389	1.11404e-13	9.60013e-12	1402.15	982.519	1206.79	1158.01	2075.51	2939.33	3445.44	3318.29	3368.96	3060.02
ENSSSCG00000004048	-1.49345	1.17713e-13	1.00654e-11	1954.59	2303.35	1559.93	1951.22	7804.18	4399.73	4631.85	4882.92	6146.43	4942.71
ENSSSCG00000027091	5.36599	1.18115e-13	1.00654e-11	136.795	154.566	11.8701	113.947	3.03104	2.52809	6.89777	0	1.7736	1.04189
ENSSSCG00000006988	1.03738	1.21164e-13	1.02681e-11	1438.98	1482.97	1522.34	1249.88	630.457	615.17	773.7	670.553	696.14	777.248
ENSSSCG00000002799	-1.18501	1.25401e-13	1.05274e-11	1938.8	1374.88	1682.59	1845.23	3832.75	3536.8	3433.94	3888.76	3767.14	4871.86
ENSSSCG00000035196	1.44445	1.25596e-13	1.05274e-11	373.555	348.043	309.611	311.807	105.329	142.416	109.215	142.34	98.4351	142.739
ENSSSCG00000028536	-1.7688	1.34434e-13	1.1207e-11	134.164	164.294	120.679	157.229	642.581	426.405	377.078	457.044	365.363	678.269
ENSSSCG00000026653	4.25915	1.42114e-13	1.17832e-11	60.5054	45.3969	97.9282	40.6321	4.54657	5.89889	2.29926	0	3.54721	2.08377
ENSSSCG00000008842	-2.09432	1.59389e-13	1.31444e-11	117.065	89.7129	110.787	212.877	473.601	822.474	375.929	560.462	632.29	540.739
ENSSSCG00000038825	1.68315	1.60412e-13	1.31581e-11	573.486	357.771	698.357	466.386	180.347	171.068	127.609	145.676	200.417	152.116
ENSSSCG00000008641	-1.35901	1.70923e-13	1.39457e-11	252.544	260.492	274.001	303.857	788.071	621.069	919.703	634.968	678.404	559.493
ENSSSCG00000014441	2.02652	1.7677e-13	1.43464e-11	823.399	954.416	1729.08	1096.18	319.775	432.304	293.155	186.821	226.135	235.467
ENSSSCG00000038931	-1.25995	1.81098e-13	1.46204e-11	326.203	485.315	293.785	361.272	933.561	879.777	881.765	871.83	790.141	911.651
ENSSSCG00000000915	1.49636	1.82818e-13	1.46819e-11	20761.2	30061.4	31410.2	26249.2	11682.4	9112.1	7653.08	12955.1	8318.21	7955.85
ENSSSCG00000014934	-1.58948	1.87197e-13	1.49553e-11	1859.88	1909.91	1749.85	1703.02	7096.43	5389.9	3227.01	6731.11	4445.54	5710.58
ENSSSCG00000010645	-1.2929	2.31319e-13	1.83844e-11	235.445	239.955	254.218	272.942	619.848	621.911	443.757	616.064	640.271	744.949
ENSSSCG00000036832	-1.10313	2.51653e-13	1.98975e-11	1450.81	1214.91	1322.53	1673.87	2551.38	3391.02	3018.92	2899.06	3402.66	2985.01
ENSSSCG00000036618	2.70203	2.67507e-13	2.10425e-11	195.985	288.595	438.204	214.644	44.7079	79.2136	52.8829	20.0165	29.2645	35.4242
ENSSSCG00000011843	-1.3598	2.87021e-13	2.21416e-11	723.434	592.322	1318.57	991.07	143.975	318.54	168.995	86.7382	169.379	136.487
ENSSSCG00000034570	2.40729	2.86231e-13	2.21416e-11	318.311	399.925	430.291	260.575	1308.65	1059.27	866.82	973.025	838.915	876.227
ENSSSCG00000015428	-1.48728	2.86519e-13	2.21416e-11	648.46	752.292	942.683	862.107	2137.64	1886.8	1511.76	2298.56	1951.85	2560.96
ENSSSCG00000008549	-1.28598	3.02438e-13	2.31954e-11	419.592	579.351	456.998	572.383	1309.41	1112.36	1017.42	1212.11	1559	1212.76
ENSSSCG00000001469	2.16404	3.08535e-13	2.35454e-11	340.672	327.506	347.2	411.621	84.1115	108.708	49.434	71.1698	120.605	41.6755
ENSSSCG00000010548	-1.95909	3.41449e-13	2.58004e-11	606.369	866.865	763.642	922.172	1917.89	2448.88	2257.87	2156.22	1445.49	2235.89
ENSSSCG00000015282	-1.39401	3.40542e-13	2.58004e-11	127.587	105.926	230.478	166.062	699.413	629.496	366.731	685.009	520.553	779.332
ENSSSCG00000017737	1.34304	3.51796e-13	2.6452e-11	223.607	283.19	244.326	228.776	99.2667	101.966	91.9703	86.7382	88.6802	110.44
ENSSSCG00000021325	-1.44918	3.57137e-13	2.67226e-11	1352.16	1569.44	1397.7	1787.81	3394.77	4455.35	5981.52	3622.99	4277.94	3287.15
ENSSSCG00000012076	2.58337	3.70567e-13	2.75928e-11	290.689	256.168	413.475	418.687	22.7328	81.7417	81.6236	42.2571	79.8122	37.5079
ENSSSCG00000037905	1.13829	3.98841e-13	2.95547e-11	2676.71	2102.31	2481.84	3127.79	1171.5	964.047	1247.35	1255.48	1190.98	1252.35
ENSSSCG00000004943	-1.0021	4.01169e-13	2.95843e-11	910.211	794.446	690.444	861.224	1457.93	1563.21	1662.36	1772.57	1561.66	1763.92
ENSSSCG00000040038	-1.97	4.37317e-13	3.20957e-11	30.2527	31.3455	44.5128	42.3987	172.012	131.461	102.317	128.995	157.851	184.414
ENSSSCG00000004671	-1.38357	4.45015e-13	3.21985e-11	347.248	389.116	466.89	462.853	62.8942	87.6406	166.696	134.555	84.2462	105.231
ENSSSCG00000032428	1.9699	4.44183e-13	3.21985e-11	185.462	185.911	174.095	218.177	678.954	681.743	395.472	819.565	736.046	1294.02
ENSSSCG00000007000	-2.0069	4.44397e-13	3.21985e-11	135.479	153.485	121.668	100.697	395.551	307.585	336.841	323.6	283.777	347.99
ENSSSCG00000025425	1.61149	4.82697e-13	3.4761e-11	1262.72	938.203	930.813	822.358	209.9	312.641	360.983	407.002	385.759	265.681
ENSSSCG00000037646	-2.48101	5.63264e-13	4.03734e-11	2731.95	3215.61	3160.41	2028.07	27262	7213.5	10053.5	18725.4	8549.66	21450.4
ENSSSCG00000008981	1.6436	5.81493e-13	4.14861e-11	5650.68	6162.09	4687.7	5320.16	1098.75	1944.11	1358.86	2145.1	1499.58	2430.72
ENSSSCG00000040317	-1.23135	6.21657e-13	4.41463e-11	9279.68	6560.93	7625.54	9296.8	14814.2	20978.1	20492.1	22418.5	17239.4	19443.7
ENSSSCG00000023028	1.22629	6.86948e-13	4.83353e-11	192.039	128.625	244.326	467.269	19.7018	18.5394	0	7.7842	23.0569	30.2147
ENSSSCG00000021696	3.95326	6.86312e-13	4.83353e-11	1002.28	1138.17	1006.98	946.905	419.8	340.45	566.767	465.94	403.495	431.341
ENSSSCG00000022225	-1.60722	7.28174e-13	5.10021e-11	1128.56	1428.92	1724.13	1119.15	5853.7	4587.65	2908.56	4181.23	3942.72	3206.93
ENSSSCG00000007840	-1.40318	7.4258e-13	5.17747e-11	758.948	1099.25	803.209	828.542	2540.01	1939.05	3183.32	2062.81	1917.27	2205.68
ENSSSCG00000034280	-1.32351	8.28485e-13	5.72438e-11	699.758	573.947	808.155	562.666	1575.38	1592.7	1573.84	2137.32	1288.52	1759.75
ENSSSCG00000040275	1.13517	8.36078e-13	5.74356e-11	908.896	934.96	1138.54	805.576	466.023	455.057	473.647	396.994	427.439	366.744
ENSSSCG00000000869	-1.39939	8.38749e-13	5.74356e-11	812.877	579.351	465.901	605.065	2036.1	1495.79	1284.13	1535.71	1747.89	1635.76
ENSSSCG00000020906	2.17189	8.73898e-13	5.95766e-11	590.585	383.712	1029.73	795.859	150.794	199.72	96.5688	180.149	197.757	106.272
ENSSSCG00000027178	6.80343	8.96388e-13	6.08394e-11	73.6587	46.4778	31.6536	62.7148	0	0	0	1.11203	0	2.08377
ENSSSCG00000014812	1.90394	1.00189e-12	6.77006e-11	344.618	401.006	603.396	331.24	105.329	105.337	110.364	176.813	96.6615	80.2253
ENSSSCG00000015129	-1.8605	1.06933e-12	7.19403e-11	416.961	341.558	402.594	516.734	1405.65	1275.85	858.772	1941.6	1341.73	2319.24
ENSSSCG00000018023	-1.32671	1.08626e-12	7.27606e-11	770.786	553.41	746.826	895.673	1414.74	1810.12	1977.36	1821.5	2300.37	1842.06
ENSSSCG00000039538	-1.46144	1.09913e-12	7.33023e-11	394.6	405.33	388.745	598.882	1146.49	961.519	1637.07	1334.43	1060.62	1253.39
ENSSSCG00000007465	-2.0593	1.12523e-12	7.47181e-11	123.641	110.25	203.77	267.642	664.556	642.136	538.026	1046.42	593.271	937.698
ENSSSCG00000030284	1.3308	1.16585e-12	7.70816e-11	1752.03	1881.81	1268.12	1801.06	563.016	612.642	887.513	572.695	696.14	666.808
ENSSSCG00000013594	-2.82219	1.22009e-12	7.96381e-11	153.894	105.926	216.629	191.678	944.928	931.182	326.494	1556.84	802.556	1821.22
ENSSSCG00000014291	-2.67007	1.21291e-12	7.96381e-11	265.698	234.551	463.923	293.258	1749.67	1033.99	992.129	945.224	1066.82	859.557
ENSSSCG00000000171	-1.81685	1.21926e-12	7.96381e-11	124.957	46.4778	70.2314	77.731	555.439	385.956	257.517	350.289	637.611	1192.96
ENSSSCG00000034278	-1.21702	1.28201e-12	8.29747e-11	355.14	376.146	379.843	478.752	1008.58	734.833	1111.69	938.552	917.841	839.761
ENSSSCG00000001910	1.77097	1.28203e-12	8.29747e-11	2225.55	2401.71	3302.85	2192.37	782.009	616.855	1116.29	758.403	760.877	415.713
ENSSSCG00000033262	1.02425	1.36299e-12	8.78441e-11	41376.5	40382.7	40817.3	35838.4	18587.1	19291.9	24252.6	17829.2	20498.4	16372.2
ENSSSCG00000003368	-2.87988	1.60226e-12	1.02833e-10	256.49	50.8013	157.279	404.554	1266.98	932.024	2034.84	1321.09	2138.08	1909.78
ENSSSCG00000000712	1.45895	1.63262e-12	1.04345e-10	6412.26	5585.98	8083.53	5823.64	2161.13	1696.35	3418.99	2339.71	2133.65	2388.01
ENSSSCG00000045935	-4.13908	1.77125e-12	1.12735e-10	5.26134	0	1.97835	3.53323	33.3415	56.4608	42.5363	45.5932	54.9818	44.8011
ENSSSCG00000036109	-7.55898	1.87251e-12	1.18688e-10	0	0	0	1.76661	90.1735	108.708	121.861	54.4894	161.398	52.0944
ENSSSCG00000039807	1.77255	1.97569e-12	1.24712e-10	334.095	272.381	276.969	333.89	72.745	89.326	146.003	88.9623	73.6046	65.6389
ENSSSCG00000002712	2.40775	2.00214e-12	1.25864e-10	2700.38	981.438	1535.2	1127.98	156.099	372.473	178.192	361.409	278.456	446.97
ENSSSCG00000004088	-1.20147	2.06156e-12	1.28655e-10	336.726	317.778	326.427	281.775	825.959	704.496	807.039	637.192	816.745	559.493
ENSSSCG00000017862	3.64445	2.06332e-12	1.28655e-10	351.194	335.072	120.679	985.77	34.857	32.0225	29.8903	12.2323	82.4726	22.9215
ENSSSCG00000050172	1.79366	2.18225e-12	1.3552e-10	374.87	242.117	344.233	264.992	96.9934	64.0451	135.656	81.1781	75.3782	78.1415
ENSSSCG00000011071	-1.81413	2.24974e-12	1.39148e-10	121.011	122.139	54.4046	142.212	355.39	376.686	360.983	484.844	321.022	420.922
ENSSSCG00000007023	-2.04392	2.53822e-12	1.5636e-10	160.471	95.1173	194.867	147.512	637.277	546.069	354.086	713.922	471.779	976.248
ENSSSCG00000027432	-1.21343	2.55122e-12	1.56533e-10	259.121	295.08	252.239	262.342	641.066	762.642	670.233	581.591	584.403	476.142
ENSSSCG00000046678	4.19217	2.68021e-12	1.63792e-10	88.1274	76.7424	69.2422	75.0811	3.03104	0	9.19703	6.67217	7.09442	0
ENSSSCG00000026663	-1.30057	2.82342e-12	1.71859e-10	113.119	162.132	118.701	104.23	289.465	313.484	347.188	301.36	298.852	289.645
ENSSSCG00000011239	1.13362	2.84028e-12	1.7217e-10	512.98	564.219	603.396	458.436	262.185	223.315	248.32	253.542	205.738	269.849
ENSSSCG00000017152	1.72399	2.85099e-12	1.7217e-10	265.698	355.609	406.551	295.908	109.875	112.922	131.058	63.3856	107.303	76.0578
ENSSSCG00000006481	-2.13322	3.10922e-12	1.87029e-10	98.6501	119.978	88.0365	61.8315	529.675	337.922	667.934	285.791	299.739	299.022
ENSSSCG00000035527	1.41398	3.25535e-12	1.95054e-10	485.358	500.447	452.053	467.269	127.304	240.169	191.988	193.493	172.04	147.948
ENSSSCG00000025182	-2.01841	3.42177e-12	2.04228e-10	146.002	144.838	199.813	177.545	692.593	668.26	302.352	866.27	548.044	986.667
ENSSSCG00000003619	2.07807	3.43858e-12	2.04436e-10	147.317	128.625	123.647	143.096	37.888	52.2473	26.4415	25.5767	23.0569	26.0472
ENSSSCG00000036920	-1.08807	3.75291e-12	2.21407e-10	1653.38	1810.47	2099.03	1647.37	7238.89	5838.21	2951.1	5669.12	4689.41	5666.82
ENSSSCG00000022659	-1.56745	3.74678e-12	2.21407e-10	1535	1718.6	1538.17	1565.22	4141.16	3919.39	2895.91	3183.74	3299.79	2827.68
ENSSSCG00000033356	-1.06136	3.84503e-12	2.25412e-10	811.561	928.475	849.701	847.974	2260.4	1590.17	1747.44	1591.31	1629.06	1942.08
ENSSSCG00000001396	1.20757	3.85019e-12	2.25412e-10	1022.01	839.843	939.715	994.603	394.036	414.608	431.111	309.144	527.647	387.582
ENSSSCG00000013599	2.06837	4.04507e-12	2.35028e-10	2667.5	2389.82	5544.32	3095.11	469.054	1119.95	941.546	995.265	535.629	838.719
ENSSSCG00000034398	1.49089	4.48391e-12	2.59542e-10	585.324	658.255	680.552	620.081	206.869	246.911	131.058	253.542	289.098	229.215
ENSSSCG00000003771	-1.12028	4.56812e-12	2.63423e-10	2426.79	2849.2	2553.06	2396.41	6252.29	4832.87	4851.43	5885.97	4622.9	6898.34
ENSSSCG00000040321	-2.4989	4.81078e-12	2.76377e-10	17.0993	14.0514	12.8593	17.6661	69.714	80.0563	128.758	66.7217	115.284	62.5132
ENSSSCG00000009553	-1.14131	5.0311e-12	2.87956e-10	753.687	940.364	765.621	794.976	2296.77	1546.35	1488.77	1777.02	1822.38	1835.81
ENSSSCG00000007705	-1.13513	5.38114e-12	3.0635e-10	655.037	584.755	610.32	560.9	1388.22	966.575	1589.94	1284.39	1367.45	1345.08
ENSSSCG00000017383	2.97551	5.39243e-12	3.0635e-10	168.363	67.0145	110.787	115.713	17.4285	8.42698	22.9926	18.9045	4.43401	16.6702
ENSSSCG00000011443	1.71765	5.52396e-12	3.11515e-10	1494.22	1446.22	2732.1	1630.58	705.475	709.552	411.567	445.923	439.854	616.797
ENSSSCG00000033089	2.20661	5.94129e-12	3.33822e-10	238.076	131.867	161.235	168.712	29.5527	51.4046	58.6311	22.2406	36.3589	29.1728
ENSSSCG00000014565	1.56348	6.11568e-12	3.42367e-10	2664.87	2012.6	2786.5	2130.54	839.599	751.687	1089.85	660.545	1020.71	506.357
ENSSSCG00000033879	-2.46613	6.79151e-12	3.78818e-10	49.9827	52.9631	59.3504	123.663	377.365	315.169	228.776	508.197	264.267	687.646
ENSSSCG00000008772	-1.80949	7.90205e-12	4.39165e-10	428.799	679.873	811.123	946.905	2555.17	1587.64	1814.11	3114.79	2749.09	3263.19
ENSSSCG00000012328	-1.02888	8.30003e-12	4.57973e-10	3831.57	3713.9	3204.92	3663.96	8284.6	6547.77	5949.33	7545.11	7087.33	8699.76
ENSSSCG00000039706	4.25657	8.30019e-12	4.57973e-10	26.3067	51.8822	115.733	166.945	4.54657	9.26968	4.59851	0	5.32081	4.16755
ENSSSCG00000020710	-1.10618	8.57722e-12	4.71563e-10	914.157	676.63	774.523	772.893	1948.2	1484.83	1454.28	1762.57	1513.77	1965
ENSSSCG00000028707	-1.07502	9.7131e-12	5.32104e-10	2370.23	2549.79	2286.97	2691.44	6229.55	4231.19	5136.54	4583.78	6182.79	4916.67
ENSSSCG00000023775	-1.65789	1.11318e-11	6.07655e-10	431.43	352.366	237.402	299.441	1156.34	764.327	1553.15	1057.54	867.293	846.012
ENSSSCG00000004802	-1.00559	1.11983e-11	6.09115e-10	306.473	372.903	351.157	306.507	730.481	621.911	592.059	644.976	741.367	694.939
ENSSSCG00000033700	-1.14996	1.14078e-11	6.1832e-10	1932.23	1960.71	1300.76	1774.56	4246.49	4062.65	3943.23	3399.47	4352.43	3184.01
ENSSSCG00000022390	1.5554	1.16338e-11	6.26144e-10	281.482	211.852	232.456	211.994	73.5028	88.4833	104.616	78.954	79.8122	53.1362
ENSSSCG00000035791	1.23656	1.32618e-11	7.1127e-10	806.3	759.858	905.094	996.37	446.321	344.664	426.512	269.111	373.344	346.948
ENSSSCG00000045735	-1.63363	1.44128e-11	7.70308e-10	432.745	459.373	505.468	346.256	1338.21	1710.68	687.478	1610.22	1360.35	1406.55
ENSSSCG00000001564	-1.02216	1.48831e-11	7.9268e-10	3853.93	4250.01	3322.64	3237.32	8979.47	6626.98	8094.53	6661.05	7242.52	7061.91
ENSSSCG00000050816	3.9101	1.5171e-11	8.05218e-10	67.0821	32.4264	81.1123	37.0989	2.27328	5.05619	4.59851	4.44811	5.32081	0
ENSSSCG00000008068	-1.58685	1.57147e-11	8.31202e-10	4798.34	4240.29	3491.78	2051.92	10723.1	12541	9199.33	9532.31	14113.5	9584.32
ENSSSCG00000023593	-1.13913	1.58044e-11	8.31993e-10	1532.36	1252.74	1503.54	1724.21	3366.73	3107.87	2554.47	3071.42	3811.48	3953.96
ENSSSCG00000000006	-2.46384	1.58382e-11	8.31993e-10	340.672	257.249	392.702	420.454	891.885	1081.18	1962.42	3436.17	1159.05	3151.71
ENSSSCG00000000843	-1.41647	1.59005e-11	8.32417e-10	1842.78	1872.08	1708.3	1255.18	6001.47	4095.51	3969.67	3764.22	5559.36	3341.33
ENSSSCG00000013938	-1.13061	1.65976e-11	8.64428e-10	1077.26	1277.6	1218.66	1014.92	3209.12	2002.25	2526.88	2437.57	2209.02	2683.9
ENSSSCG00000046270	-6.30339	1.66247e-11	8.64428e-10	0	0	3.9567	0	50.77	75.8428	27.5911	34.4729	177.36	122.943
ENSSSCG00000027294	-1.77254	1.72868e-11	8.9582e-10	1032.54	1310.02	1285.93	989.303	5471.03	3045.51	2417.67	4958.53	2614.29	5158.38
ENSSSCG00000012832	-1.72004	1.75363e-11	9.0569e-10	115.749	86.4703	184.976	111.297	553.923	479.495	392.023	323.6	386.646	328.194
ENSSSCG00000011157	-1.12005	1.82868e-11	9.38129e-10	3373.83	2453.59	2838.93	3016.49	5592.28	5105.91	7895.65	6771.14	6001.88	6723.3
ENSSSCG00000027455	-1.51562	1.91714e-11	9.76979e-10	219.661	275.624	234.434	314.457	1091.18	777.811	519.632	763.964	706.782	620.965
ENSSSCG00000016036	-1.13952	1.9242e-11	9.77327e-10	808.931	686.358	848.711	801.159	2324.81	1634.83	1510.61	1611.33	1805.53	1503.44
ENSSSCG00000042170	3.0831	1.93198e-11	9.7804e-10	153.894	198.882	144.419	93.6305	15.1552	5.89889	31.04	26.6887	5.32081	21.8796
ENSSSCG00000017791	-2.83112	2.12791e-11	1.07369e-09	43.406	30.2646	23.7402	30.0324	172.769	139.045	80.474	348.065	195.097	419.881
ENSSSCG00000010826	-1.46505	2.47704e-11	1.24575e-09	4989.06	2810.28	3824.15	5295.42	8440.7	12252.8	14776.2	10449.7	13381.8	10762.7
ENSSSCG00000001971	-1.73492	2.54857e-11	1.27753e-09	1165.39	932.798	1679.62	1694.18	4091.91	5065.46	2385.48	5676.9	4484.56	5623.07
ENSSSCG00000002919	2.18535	2.57474e-11	1.28645e-09	192.039	262.654	387.756	126.313	37.1303	69.944	64.3792	51.1533	51.4345	45.843
ENSSSCG00000004136	1.51413	2.81789e-11	1.40336e-09	1102.25	1472.16	1090.07	755.227	309.166	395.226	352.936	547.118	329.004	388.624
ENSSSCG00000012315	-2.11028	2.8643e-11	1.42186e-09	472.205	269.139	490.63	586.516	1307.14	1583.43	3254.6	2871.26	1205.16	1561.79
ENSSSCG00000026044	1.81238	2.96928e-11	1.46922e-09	6808.17	5640.02	4903.34	7821.68	1103.3	1360.96	1174.92	2555.44	2201.04	2356.75
ENSSSCG00000031598	-1.43608	3.05396e-11	1.50626e-09	1177.22	878.754	983.239	925.705	2482.42	2386.52	2334.9	3749.76	1815.28	3321.54
ENSSSCG00000009186	-1.2148	3.10762e-11	1.52782e-09	1492.9	1511.07	1318.57	1431.84	3236.4	2539.89	2940.75	3744.2	2995.62	4578.05
ENSSSCG00000036036	-2.91074	3.326e-11	1.62995e-09	14.4687	2.16176	12.8593	17.6661	99.2667	68.2586	54.0325	111.203	78.0386	123.985
ENSSSCG00000033734	1.40284	3.34613e-11	1.63459e-09	2217.65	2268.76	3630.27	1899.11	968.418	1099.72	933.498	697.242	1042.88	938.74
ENSSSCG00000003591	-1.65815	3.47311e-11	1.69124e-09	733.957	674.468	851.679	961.921	2664.29	2223.04	1282.99	2564.34	2978.77	3543.46
ENSSSCG00000035230	-1.17667	3.55448e-11	1.72539e-09	1032.54	604.211	777.491	929.239	1870.91	1617.98	2192.34	1949.39	1862.29	1842.06
ENSSSCG00000029649	1.27884	3.58406e-11	1.73426e-09	1570.51	1869.92	1327.47	1641.18	569.078	749.159	575.964	510.421	880.595	675.143
ENSSSCG00000002916	1.58298	3.66395e-11	1.76734e-09	324.888	440.999	328.406	310.924	130.335	112.922	116.112	84.5142	169.379	88.5604
ENSSSCG00000034501	-1.18144	3.689e-11	1.77384e-09	1146.97	1237.61	848.711	1020.22	2820.39	2287.08	2794.75	1823.73	2527.39	2211.93
ENSSSCG00000050891	6.21725	3.8e-11	1.8215e-09	34.1987	54.0439	36.5994	58.2982	0	3.37079	0	0	0	0
ENSSSCG00000007754	1.23338	3.84336e-11	1.83655e-09	319.626	277.786	306.644	300.324	100.024	132.304	109.215	137.892	137.454	152.116
ENSSSCG00000011299	1.86755	3.88724e-11	1.85175e-09	5408.66	5907	13000.7	6368.64	1651.92	1725	2987.88	2747.82	1797.55	1705.57
ENSSSCG00000023171	-1.10224	4.1213e-11	1.94513e-09	1169.33	945.769	978.293	909.806	2002.76	1886.8	2854.53	1920.47	2195.72	2027.51
ENSSSCG00000025876	1.12483	4.23889e-11	1.99449e-09	851.021	739.321	655.822	557.366	292.496	319.383	295.455	374.754	333.438	311.524
ENSSSCG00000017254	1.98042	4.29405e-11	2.01426e-09	726.065	974.953	536.132	479.635	98.5089	283.147	127.609	175.7	184.455	162.534
ENSSSCG00000012905	1.30291	4.43291e-11	2.07306e-09	989.131	1260.3	787.383	1392.09	406.918	433.147	475.946	369.193	483.307	525.111
ENSSSCG00000009868	-1.51743	4.5566e-11	2.12443e-09	574.801	844.166	608.342	538.817	2737.03	1296.07	1503.71	1624.67	1911.06	1944.16
ENSSSCG00000012916	1.48154	4.72054e-11	2.19419e-09	2025.62	2661.12	1612.35	2085.49	576.656	729.777	1155.38	698.354	728.952	616.797
ENSSSCG00000014902	-1.11801	4.80539e-11	2.22689e-09	406.438	369.661	301.698	348.023	888.854	690.17	613.902	878.502	775.952	788.709
ENSSSCG00000007525	-1.64653	5.00582e-11	2.30583e-09	174.939	167.536	203.77	203.161	773.674	834.271	375.929	434.803	512.572	587.624
ENSSSCG00000035736	2.68835	5.28343e-11	2.42642e-09	269.644	373.984	750.783	426.637	121.242	117.135	71.277	42.2571	37.2457	33.3404
ENSSSCG00000000462	-1.4967	5.40995e-11	2.47711e-09	168.363	134.029	207.727	154.579	547.861	545.226	379.377	596.047	407.929	336.53
ENSSSCG00000007022	-1.57946	5.47439e-11	2.49916e-09	284.112	182.668	239.38	181.078	444.806	572.192	675.982	628.296	671.309	980.416
ENSSSCG00000023603	1.48834	5.51084e-11	2.50833e-09	5507.31	6162.09	3753.92	6084.22	1383.67	1489.89	1595.68	2528.75	2262.23	2240.06
ENSSSCG00000004542	-1.44813	5.61973e-11	2.55033e-09	3067.36	5039.06	3054.57	2993.53	11660.4	11436.3	9793.68	7383.87	10600.8	7053.58
ENSSSCG00000040202	-1.09587	5.6786e-11	2.56944e-09	1650.74	1780.21	1625.21	1640.3	3950.97	3267.98	2496.99	3664.13	4110.33	3976.88
ENSSSCG00000029571	2.07073	6.16465e-11	2.78117e-09	2534.65	1485.13	1097.98	1803.71	533.464	387.641	164.397	529.326	345.853	509.483
ENSSSCG00000007285	1.74955	6.25256e-11	2.81255e-09	173.624	209.69	165.192	121.896	34.857	52.2473	43.6859	51.1533	48.7741	68.7646
ENSSSCG00000022656	-1.59077	6.43002e-11	2.88392e-09	320.942	348.043	251.25	231.426	1244.24	827.53	598.956	1006.39	609.233	910.609
ENSSSCG00000003042	1.26526	6.68264e-11	2.98849e-09	17066.5	21310.6	14706.1	12384.8	6689.51	6419.68	9156.79	6266.28	6535.73	5786.64
ENSSSCG00000013028	-1.52168	6.91999e-11	3.08563e-09	610.315	350.205	503.49	684.563	1008.58	1360.12	1865.85	1584.64	1586.49	1851.43
ENSSSCG00000038558	-1.76952	7.05287e-11	3.13577e-09	67.0821	44.316	70.2314	89.214	237.179	215.731	148.302	321.376	221.701	244.843
ENSSSCG00000021634	-1.09217	7.20244e-11	3.19301e-09	466.944	557.733	474.804	566.2	1340.48	966.575	1027.77	1009.72	961.294	1302.36
ENSSSCG00000035419	1.62033	7.23678e-11	3.19899e-09	1707.3	2139.06	3028.85	1653.55	559.985	572.192	1043.86	819.565	618.101	550.116
ENSSSCG00000005514	-1.78836	7.94658e-11	3.50266e-09	52.6134	57.2866	42.5345	63.5981	172.769	220.787	102.317	200.165	192.436	231.299
ENSSSCG00000006771	-1.18636	8.11917e-11	3.56848e-09	5299.48	3571.22	3738.09	5809.51	9684.94	12215.8	10711.1	11299.3	8990.4	9972.94
ENSSSCG00000017991	1.78078	8.34289e-11	3.65535e-09	169.678	107.007	201.792	166.062	36.3725	53.09	45.9851	50.0413	36.3589	60.4295
ENSSSCG00000051552	-1.34789	8.36449e-11	3.65535e-09	380.132	493.962	377.865	400.138	1248.03	911.8	733.463	1313.31	883.255	1217.97
ENSSSCG00000015648	1.07724	8.63304e-11	3.76199e-09	3185.74	2650.31	2176.18	2655.22	1218.48	1395.51	1422.09	1008.61	1390.51	1146.08
ENSSSCG00000006290	-2.47006	9.01114e-11	3.90968e-09	117.065	154.566	150.354	150.162	671.376	401.124	497.789	1420.06	376.004	1393
ENSSSCG00000035297	1.88691	9.02294e-11	3.90968e-09	683.974	313.455	747.816	534.401	130.335	198.877	227.626	110.091	133.907	123.985
ENSSSCG00000013178	-1.25457	9.32941e-11	4.03109e-09	674.767	663.66	706.27	874.474	1680.71	1421.63	2206.14	2025	1269.01	1852.48
ENSSSCG00000032049	-1.07998	9.61319e-11	4.1299e-09	827.345	643.123	640.985	729.611	1455.66	1271.63	1798.02	1537.94	1244.18	1700.36
ENSSSCG00000034364	-1.85369	9.63885e-11	4.1299e-09	658.983	1064.67	1027.75	592.699	3905.5	1803.37	4618.06	2916.85	1989.1	2898.53
ENSSSCG00000033692	-1.04832	9.97188e-11	4.24885e-09	9979.44	12412.8	8070.67	7949.76	4283.62	4222.76	4990.54	3287.16	4465.05	3311.12
ENSSSCG00000017509	1.23013	9.95285e-11	4.24885e-09	820.769	924.151	768.588	846.208	1609.48	1876.69	1448.53	1444.52	1971.36	2070.23
ENSSSCG00000006800	2.06338	1.02854e-10	4.37031e-09	109.173	181.588	192.889	155.462	46.9812	58.9889	21.8429	36.6969	36.3589	27.0891
ENSSSCG00000008832	-1.45139	1.09533e-10	4.64124e-09	945.725	817.144	1308.68	1221.61	3085.6	3006.75	1729.04	3729.74	2851.07	3213.18
ENSSSCG00000024263	1.2825	1.10508e-10	4.66322e-09	2529.39	3133.47	3786.56	2271.86	1085.87	1188.2	1476.12	1130.93	1418.88	928.322
ENSSSCG00000006776	1.3624	1.1066e-10	4.66322e-09	765.525	718.784	1281.97	688.979	335.688	379.214	356.385	345.841	285.55	313.608
ENSSSCG00000038514	1.55963	1.14909e-10	4.80384e-09	815.507	870.107	1680.61	767.593	308.409	348.034	365.582	362.521	301.513	418.839
ENSSSCG00000009322	1.80758	1.14936e-10	4.80384e-09	1949.33	1244.09	973.347	1689.77	327.353	492.979	337.991	370.305	690.819	288.603
ENSSSCG00000028132	-1.16677	1.31448e-10	5.479e-09	723.434	629.071	495.576	763.177	1311.68	1597.76	1410.59	1219.9	1830.36	1421.13
ENSSSCG00000013497	1.16714	1.33912e-10	5.56658e-09	611.631	489.638	374.897	521.151	222.782	215.731	220.729	213.509	202.191	258.388
ENSSSCG00000016018	-1.42966	1.36818e-10	5.67204e-09	1586.29	1218.15	1923.94	1420.36	5433.15	3166.02	2994.78	5335.51	3590.66	4324.87
ENSSSCG00000026951	1.81646	1.37907e-10	5.70178e-09	815.507	549.086	1031.71	638.631	189.44	321.068	203.484	127.883	286.437	162.534
ENSSSCG00000039218	-3.76164	1.39555e-10	5.73895e-09	94.7041	112.411	185.965	166.945	440.259	471.911	309.25	731.715	399.948	532.404
ENSSSCG00000014081	-1.77593	1.39475e-10	5.73895e-09	7.89201	10.8088	2.96752	1.76661	42.4346	85.9552	174.744	40.033	62.0762	60.4295
ENSSSCG00000032911	-1.49712	1.45373e-10	5.96223e-09	273.59	431.271	536.132	532.634	913.102	1142.7	1622.13	1306.63	1081.01	1456.56
ENSSSCG00000008245	1.42515	1.48368e-10	6.03666e-09	14942.2	13369.4	20004.1	10707.4	6540.23	7392.99	4929.61	4156.76	5426.34	4519.71
ENSSSCG00000033858	-1.28742	1.53312e-10	6.22129e-09	135.479	190.235	216.629	237.609	401.613	448.316	546.074	521.541	419.458	530.321
ENSSSCG00000025023	1.39866	1.59299e-10	6.44718e-09	410.384	422.624	571.743	497.302	176.558	177.809	239.123	144.564	215.493	129.194
ENSSSCG00000049158	-2.16514	1.63916e-10	6.61661e-09	355.14	164.294	270.045	309.157	907.798	1027.25	574.814	1942.71	975.483	1961.87
ENSSSCG00000017104	-1.05297	1.69111e-10	6.80839e-09	1688.89	2223.37	1791.39	1603.2	4585.97	3467.7	4391.58	3368.33	3384.04	3541.37
ENSSSCG00000013455	1.73275	1.7626e-10	7.07763e-09	151.263	201.043	242.348	255.276	53.801	56.4608	85.0725	66.7217	41.6797	82.3091
ENSSSCG00000009043	-1.30121	1.88594e-10	7.55312e-09	1136.45	1589.97	1341.32	1277.26	4836.79	3466.86	2457.91	3073.65	2916.69	3004.8
ENSSSCG00000030685	-1.71068	1.89314e-10	7.56221e-09	188.093	206.448	279.936	310.924	844.146	690.17	417.315	1006.39	792.801	1093.98
ENSSSCG00000017169	-1.12862	1.97888e-10	7.88415e-09	711.596	685.277	823.982	865.64	1862.58	1494.95	1372.66	1402.27	2083.99	1908.74
ENSSSCG00000035313	-1.24821	1.99257e-10	7.91814e-09	169.678	176.183	264.109	187.261	559.985	444.102	548.373	394.77	441.628	455.305
ENSSSCG00000034301	-1.18854	2.00729e-10	7.9416e-09	198.615	164.294	137.495	187.261	462.992	358.989	337.991	375.866	360.042	451.137
ENSSSCG00000017566	1.4851	2.00883e-10	7.9416e-09	564.278	664.74	1015.88	637.747	235.664	289.888	249.469	336.945	173.813	260.472
ENSSSCG00000041625	2.62799	2.04997e-10	8.0834e-09	109.173	74.5806	62.318	78.6143	14.3975	5.89889	18.3941	5.56014	16.8492	17.7121
ENSSSCG00000021702	1.50768	2.06094e-10	8.10582e-09	498.512	422.624	256.196	455.786	141.701	137.36	117.262	196.829	127.7	140.655
ENSSSCG00000036524	-2.4458	2.0902e-10	8.19991e-09	34.1987	33.5072	9.89174	15.8995	100.782	152.528	89.671	101.195	116.171	193.791
ENSSSCG00000029239	2.80454	2.18704e-10	8.55792e-09	117.065	125.382	165.192	93.6305	12.8819	21.0675	9.19703	43.3691	13.302	8.3351
ENSSSCG00000012049	3.06429	2.26241e-10	8.8079e-09	80.2354	193.477	438.204	389.538	19.7018	54.7754	56.3318	18.9045	15.0756	33.3404
ENSSSCG00000016119	-1.40416	2.33525e-10	9.06847e-09	164.417	178.345	136.506	227.893	544.83	439.046	320.746	453.708	470.005	581.373
ENSSSCG00000002786	1.38739	2.389e-10	9.22723e-09	192.039	223.742	227.51	166.945	70.4718	90.1687	74.7258	73.3939	61.1894	94.8117
ENSSSCG00000001835	-2.79887	2.39392e-10	9.22723e-09	38.1447	57.2866	85.069	113.063	403.129	300.001	185.09	698.354	362.702	1126.28
ENSSSCG00000029163	-1.19161	2.39418e-10	9.22723e-09	936.518	1156.54	850.69	1321.43	2286.16	2703.38	1915.28	2647.74	2947.73	2116.07
ENSSSCG00000008397	1.50386	2.44214e-10	9.38848e-09	1337.7	1078.72	2008.02	935.422	566.805	545.226	458.702	469.276	338.759	455.305
ENSSSCG00000037416	-1.88444	2.44957e-10	9.39348e-09	3133.13	2727.06	2405.67	2960.84	6993.38	11705.1	5052.62	15450.5	7528.95	15443.9
ENSSSCG00000026446	-1.37763	2.46503e-10	9.4292e-09	1179.85	1208.42	832.885	1124.45	3018.16	2512.08	3843.21	2029.45	3380.49	2151.5
ENSSSCG00000015590	-1.6802	2.59726e-10	9.91029e-09	130.218	96.1982	141.452	104.23	433.439	363.203	579.413	363.633	239.437	289.645
ENSSSCG00000016817	-1.72281	2.7802e-10	1.0582e-08	1316.65	2163.92	1436.28	942.488	5051.99	6517.43	4958.35	3863.19	5898.12	2717.24
ENSSSCG00000011496	-1.53279	2.7877e-10	1.05843e-08	314.365	287.514	358.081	478.752	1135.13	972.474	800.141	778.42	956.86	1606.59
ENSSSCG00000044051	-1.54613	2.83841e-10	1.07502e-08	2170.3	2247.15	2876.52	2767.4	8224.74	6195.52	5321.63	6127.28	5835.16	12373.5
ENSSSCG00000012917	1.57858	2.9001e-10	1.09568e-08	256.49	264.815	235.423	223.477	59.8631	80.0563	111.514	80.066	107.303	54.1781
ENSSSCG00000001991	1.46568	3.15662e-10	1.18966e-08	806.3	632.314	782.437	509.668	193.229	342.978	302.352	212.397	243.871	187.54
ENSSSCG00000008079	-1.23901	3.20539e-10	1.20508e-08	1709.93	2162.84	2187.06	2598.69	5590	6151.7	3387.96	5400.01	5585.97	4544.71
ENSSSCG00000023320	2.82256	3.22843e-10	1.21078e-08	113.119	110.25	96.9391	113.063	17.4285	29.4944	9.19703	16.6804	15.9624	2.08377
ENSSSCG00000004392	-1.92857	3.35094e-10	1.25366e-08	633.991	643.123	1070.29	794.976	4013.1	2394.95	2692.43	4443.67	1221.13	3182.97
ENSSSCG00000031871	-1.10288	3.46018e-10	1.29138e-08	749.741	852.813	790.35	902.739	2231.61	1643.26	1265.74	1732.54	1832.13	1912.9
ENSSSCG00000005252	-1.72511	3.51982e-10	1.31045e-08	89.4427	68.0954	64.2963	80.3809	240.21	362.36	146.003	210.173	228.795	307.357
ENSSSCG00000009373	-1.64652	3.55925e-10	1.31873e-08	242.022	291.837	229.488	175.778	963.872	636.237	1023.17	502.637	799.896	480.31
ENSSSCG00000004403	-1.77449	3.62906e-10	1.34135e-08	73.6587	108.088	154.311	129.846	433.439	434.832	206.933	489.292	347.627	485.519
ENSSSCG00000009966	-1.89203	3.64712e-10	1.34479e-08	398.546	591.241	1109.85	1075.87	1896.68	2407.59	3600.64	3903.22	2422.74	3462.19
ENSSSCG00000004500	-1.16107	3.73215e-10	1.36629e-08	249.914	295.08	260.153	243.793	86.3847	64.8878	90.8206	105.643	32.8117	69.8064
ENSSSCG00000002828	1.80852	3.72826e-10	1.36629e-08	840.499	986.842	670.66	888.606	2161.89	1596.07	1501.41	1636.91	2077.78	1856.64
ENSSSCG00000008337	-1.09265	3.73201e-10	1.36629e-08	1441.61	1220.31	1296.81	1604.97	3176.53	2903.94	3528.21	2972.45	2163.8	3920.62
ENSSSCG00000002819	-1.35211	3.95091e-10	1.4395e-08	59.19	28.1028	47.4804	35.3323	234.148	137.36	137.955	223.518	109.964	153.157
ENSSSCG00000045702	-1.973	3.94953e-10	1.4395e-08	80.2354	83.2277	60.3396	66.248	221.266	174.439	160.948	165.692	212.833	169.828
ENSSSCG00000008215	-1.41705	4.05504e-10	1.47394e-08	3435.65	2775.7	3893.39	4731.87	9315.91	10821.9	5712.5	11353.8	10115.8	12114
ENSSSCG00000011196	-1.02108	4.15712e-10	1.50747e-08	1535	1809.39	1095.02	1443.32	3393.25	2907.31	3126.99	2911.29	2757.96	2806.84
ENSSSCG00000001470	1.79295	4.2301e-10	1.52672e-08	214.4	204.286	233.445	230.543	402.371	424.72	618.5	450.372	556.025	644.928
ENSSSCG00000007324	-1.22409	4.22905e-10	1.52672e-08	378.816	293.999	337.308	424.87	89.4158	140.731	136.806	90.0743	117.058	46.8849
ENSSSCG00000010275	1.72164	4.241e-10	1.52706e-08	389.339	638.799	599.439	403.671	188.682	216.573	136.806	127.883	167.606	84.3929
ENSSSCG00000010438	-1.18254	4.45107e-10	1.59895e-08	1342.96	1420.27	988.185	1796.65	2959.81	3926.97	2867.17	3378.34	2805.84	2953.75
ENSSSCG00000001572	3.02082	4.49617e-10	1.61137e-08	113.119	139.433	181.019	122.78	13.6397	27.809	9.19703	26.6887	1.7736	23.9634
ENSSSCG00000012119	1.44673	4.59659e-10	1.64352e-08	12681.1	16554.7	27551.5	14396.1	5840.82	8668	6311.46	6672.17	6392.96	5285.49
ENSSSCG00000006346	-1.33076	4.65216e-10	1.65952e-08	2211.08	2618.97	1840.85	1881.44	7926.94	4547.2	3869.65	5265.45	4878.3	5775.18
ENSSSCG00000008493	-1.77668	4.8371e-10	1.71751e-08	223.607	204.286	502.5	363.039	1241.21	1448.6	670.233	1257.7	954.199	1082.52
ENSSSCG00000038526	-1.68968	4.91493e-10	1.7371e-08	789.201	476.667	493.598	883.307	1788.32	1396.35	2055.54	1477.89	1659.21	1707.65
ENSSSCG00000037431	-1.34704	4.90857e-10	1.7371e-08	48.6674	34.5881	75.1772	67.1313	197.776	158.427	143.704	224.63	157.851	214.629
ENSSSCG00000017159	-1.53116	5.08704e-10	1.78559e-08	113.119	139.433	132.549	123.663	246.272	278.09	390.874	468.164	320.136	506.357
ENSSSCG00000017956	1.02939	5.43899e-10	1.90476e-08	320.942	333.992	306.644	303.857	150.794	163.483	123.01	172.364	157.851	161.493
ENSSSCG00000012934	1.3434	5.53629e-10	1.93442e-08	1062.79	1398.66	883.332	903.623	315.229	381.742	587.46	380.314	458.477	389.666
ENSSSCG00000008762	-1.56059	5.56912e-10	1.94147e-08	57.8747	55.1248	83.0906	80.3809	197.776	166.854	144.853	242.422	217.267	259.43
ENSSSCG00000015432	1.05957	5.94813e-10	2.0689e-08	397.231	368.58	306.644	348.906	156.099	184.551	154.05	172.364	155.19	200.042
ENSSSCG00000038422	-1.01289	6.23692e-10	2.16444e-08	802.354	883.078	1039.62	1025.52	2135.37	1909.55	1771.58	1851.53	1472.09	2218.18
ENSSSCG00000038540	1.82229	6.33641e-10	2.194e-08	218.346	216.176	364.016	189.028	65.9252	71.6294	105.766	71.1698	65.6234	39.5917
ENSSSCG00000009951	3.25278	6.5961e-10	2.26855e-08	65.7667	112.411	237.402	81.2642	16.6707	26.9663	13.7955	3.33609	5.32081	11.4608
ENSSSCG00000025355	-1.21079	6.8938e-10	2.36564e-08	444.583	259.411	447.107	366.572	860.816	1022.19	865.67	975.249	701.461	841.845
ENSSSCG00000001657	1.03877	6.93897e-10	2.37582e-08	507.719	570.704	563.829	532.634	234.906	257.866	316.148	220.182	314.815	244.843
ENSSSCG00000011889	-1.15431	6.99505e-10	2.38969e-08	1146.97	1653.74	1506.51	1270.19	3203.81	3048.04	2354.44	2672.2	4028.74	3314.24
ENSSSCG00000044399	-1.67942	7.06385e-10	2.40783e-08	82.8661	171.86	80.1231	81.2642	345.539	279.776	404.669	275.783	278.456	414.671
ENSSSCG00000033979	-2.5436	7.19759e-10	2.44798e-08	678.713	350.205	1660.82	991.07	4266.95	2997.48	4332.95	8525.92	2715.39	9360.31
ENSSSCG00000020666	-1.59527	7.25673e-10	2.46263e-08	94.7041	186.992	244.326	191.678	669.861	467.698	580.562	533.774	391.08	618.881
ENSSSCG00000008486	1.30077	7.31205e-10	2.47593e-08	1538.94	1601.86	1449.14	1135.05	421.315	656.462	525.38	548.23	830.934	502.19
ENSSSCG00000006522	1.17654	7.53127e-10	2.54454e-08	2216.34	2363.88	2113.87	1684.47	800.953	1063.49	804.74	1030.85	1163.48	694.939
ENSSSCG00000039045	-2.55454	7.69283e-10	2.59341e-08	11.838	19.4558	39.567	34.449	170.496	107.865	101.167	194.605	87.7934	276.1
ENSSSCG00000000435	1.4429	7.88521e-10	2.65244e-08	876.013	760.939	1676.65	914.222	400.098	382.585	444.906	410.338	309.494	386.54
ENSSSCG00000014074	-1.37333	8.00306e-10	2.68619e-08	215.715	215.095	201.792	202.277	531.19	685.114	319.597	617.176	622.535	465.724
ENSSSCG00000006312	-1.87272	8.31029e-10	2.78322e-08	352.51	263.734	304.666	588.282	1036.62	1192.42	862.221	1313.31	1457.02	2434.89
ENSSSCG00000014292	-1.43885	8.55519e-10	2.859e-08	3188.37	4045.73	3668.85	3440.48	14341.4	9026.98	5266.45	10713.3	9637.77	9341.56
ENSSSCG00000031461	-1.12575	8.70347e-10	2.90223e-08	468.259	488.557	651.866	609.482	1509.46	1096.35	982.932	1326.65	1045.54	1304.44
ENSSSCG00000006678	1.09863	8.7735e-10	2.91923e-08	661.613	709.056	511.403	708.412	228.086	338.765	304.652	306.92	338.759	297.98
ENSSSCG00000038082	-1.20496	8.87973e-10	2.94819e-08	584.008	627.991	561.851	725.195	1461.72	1112.36	1355.41	1719.2	1112.94	1884.77
ENSSSCG00000027846	-1.27333	8.93637e-10	2.96058e-08	1045.69	1562.95	1117.77	1148.3	4233.61	2362.08	3114.34	2974.68	2405.01	2584.92
ENSSSCG00000048207	3.55956	8.96642e-10	2.96414e-08	46.0367	43.2351	26.7077	38.8655	6.06209	1.6854	4.59851	4.44811	1.7736	1.04189
ENSSSCG00000005313	1.56049	9.04121e-10	2.98243e-08	1482.38	1770.48	889.268	1264.01	315.986	381.742	559.869	370.305	657.121	464.682
ENSSSCG00000031868	-1.17451	9.10463e-10	2.99691e-08	332.78	500.447	323.46	409.854	1010.1	725.563	771.401	981.921	797.235	1020.01
ENSSSCG00000013405	-1.06678	9.18894e-10	3.01818e-08	21455.7	25546.6	23517.6	22048.2	60796.7	41752.3	35131.5	53088.2	46634.3	53457.1
ENSSSCG00000030424	-1.25791	9.43466e-10	3.09227e-08	267.013	331.83	280.925	245.559	875.972	530.057	501.238	640.528	705.895	780.374
ENSSSCG00000050824	-4.00295	9.81931e-10	3.21148e-08	0	0	1.97835	9.71637	52.2855	42.9776	51.7333	77.842	39.0193	41.6755
ENSSSCG00000037835	1.48909	1.05113e-09	3.43049e-08	2822.71	1953.15	1381.88	2759.45	557.712	1016.29	884.064	770.636	897.444	638.677
ENSSSCG00000029886	2.24848	1.05824e-09	3.44635e-08	732.641	924.151	1477.83	675.73	368.272	301.686	144.853	147.9	146.322	91.6861
ENSSSCG00000012054	1.18406	1.08163e-09	3.51508e-08	418.276	557.733	383.8	421.337	218.235	193.821	241.422	157.908	168.492	195.875
ENSSSCG00000007709	-1.09752	1.15725e-09	3.75286e-08	259.121	232.389	194.867	201.394	531.948	483.709	473.647	424.795	375.117	554.284
ENSSSCG00000008353	-1.09066	1.19381e-09	3.86325e-08	235.445	186.992	188.932	186.378	419.8	394.383	509.285	386.986	350.287	484.478
ENSSSCG00000008635	-1.15067	1.21004e-09	3.90754e-08	559.017	677.711	446.118	499.952	1632.22	1114.05	1087.55	1049.75	1261.92	1117.94
ENSSSCG00000040918	-1.02519	1.28312e-09	4.12615e-08	744.479	851.732	907.073	627.148	1955.02	1585.96	1519.81	1513.47	1668.08	1310.69
ENSSSCG00000014903	-1.17889	1.30626e-09	4.19178e-08	505.088	892.806	541.078	602.415	1323.05	1461.24	1187.57	1671.38	1524.41	1464.89
ENSSSCG00000013260	1.74886	1.31823e-09	4.22136e-08	487.989	433.432	1110.84	560.9	223.539	249.439	147.152	203.501	143.662	189.623
ENSSSCG00000031990	-1.1152	1.32193e-09	4.22441e-08	146.002	139.433	108.809	156.345	274.309	284.832	262.115	314.704	349.4	303.189
ENSSSCG00000016949	-1.20276	1.32844e-09	4.23636e-08	956.248	904.695	797.274	1043.19	1924.71	2757.31	1451.98	2087.28	2588.58	1968.12
ENSSSCG00000017773	-1.04575	1.33898e-09	4.26111e-08	1515.27	1132.76	1154.37	1292.28	3059.84	2073.88	2372.83	2612.15	2449.35	3203.8
ENSSSCG00000042815	-2.89174	1.38326e-09	4.39293e-08	47.352	84.3085	25.7185	54.765	156.857	222.472	343.739	487.068	966.615	184.414
ENSSSCG00000044946	-4.46266	1.40717e-09	4.45043e-08	0	2.16176	3.9567	1.76661	25.7639	58.9889	20.6933	23.3526	81.5858	60.4295
ENSSSCG00000040188	1.28922	1.42786e-09	4.50195e-08	1461.34	1653.74	1223.61	1346.16	458.445	466.855	893.261	559.35	534.742	579.289
ENSSSCG00000009655	1.03041	1.44149e-09	4.53096e-08	1145.66	1270.03	1110.84	984.887	599.389	611.799	523.081	437.027	665.102	473.017
ENSSSCG00000015498	-1.46193	1.45886e-09	4.57618e-08	485.358	317.778	441.172	395.721	977.512	1082.02	649.54	1458.98	1115.6	1490.94
ENSSSCG00000006379	2.95581	1.5149e-09	4.74227e-08	84.1814	76.7424	140.463	56.5316	8.33537	23.5956	9.19703	2.22406	10.6416	14.5864
ENSSSCG00000008167	-1.01271	1.5602e-09	4.86421e-08	295.95	297.242	275.98	281.775	735.028	527.529	492.041	527.101	561.346	636.593
ENSSSCG00000008179	-1.06886	1.60136e-09	4.98242e-08	823.399	665.821	681.541	737.561	1730.73	1612.92	1280.69	1126.48	1828.59	1565.96
ENSSSCG00000008675	-1.03907	1.60795e-09	4.99279e-08	3018.69	4382.96	2757.82	3275.3	7291.93	5980.63	8393.44	6576.54	6673.19	6496.17
ENSSSCG00000004980	-2.87498	1.61295e-09	4.99819e-08	40.7754	31.3455	39.567	52.1151	354.632	327.81	42.5363	165.692	470.005	442.802
ENSSSCG00000035136	1.4411	1.64233e-09	5.07896e-08	384.078	586.917	612.299	763.177	229.602	289.888	152.901	231.302	205.738	186.498
ENSSSCG00000027113	6.83527	1.69445e-09	5.22961e-08	23.676	14.0514	16.816	25.6159	0	0	0	0	0	0
ENSSSCG00000037973	1.22356	1.72446e-09	5.31155e-08	2366.29	2591.95	1823.05	1734.81	820.655	910.114	1214.01	733.939	1054.41	736.614
ENSSSCG00000009713	-1.11753	1.77817e-09	5.46599e-08	1041.74	837.681	791.339	1084.7	2057.32	1833.71	1509.46	1941.6	2517.63	2360.92
ENSSSCG00000004415	1.98353	1.80918e-09	5.5502e-08	906.265	891.725	578.667	1089.12	87.9003	150.843	232.225	363.633	270.475	211.503
ENSSSCG00000015589	-2.65163	1.84391e-09	5.64545e-08	159.155	848.49	226.521	238.493	4198	2606.47	943.845	1741.44	1815.28	2575.55
ENSSSCG00000029388	1.14323	1.84773e-09	5.64588e-08	1832.26	1344.61	1423.42	1503.39	659.252	617.698	853.024	524.877	620.762	869.976
ENSSSCG00000004739	-1.42297	1.87391e-09	5.71449e-08	512.98	305.889	403.583	461.969	1065.41	1016.29	747.258	1413.39	970.162	1560.75
ENSSSCG00000014303	1.28824	1.90924e-09	5.81068e-08	651.091	474.506	642.963	760.527	306.893	183.708	223.028	276.895	240.323	322.985
ENSSSCG00000006727	-1.42935	1.91727e-09	5.82358e-08	623.469	563.138	451.063	445.187	2107.33	942.137	1706.05	1185.42	1219.35	1248.18
ENSSSCG00000029715	2.22915	1.93948e-09	5.87938e-08	1233.78	1331.64	895.203	1900.88	545.588	244.383	329.943	319.152	176.474	98.9793
ENSSSCG00000008494	-1.08124	1.98047e-09	5.9918e-08	536.656	423.704	506.457	516.734	1092.69	1220.23	784.047	1093.12	870.84	1232.55
ENSSSCG00000025027	-1.90409	1.99838e-09	6.0341e-08	313.05	660.417	298.731	379.822	2252.82	1274.16	2178.55	945.224	1714.19	909.568
ENSSSCG00000017416	2.49659	2.0611e-09	6.19905e-08	117.065	99.4408	136.506	148.396	16.6707	49.7192	22.9926	13.3443	20.3965	9.37698
ENSSSCG00000038026	-1.18483	2.10611e-09	6.32203e-08	234.13	148.08	209.705	261.459	473.601	484.552	400.071	562.686	532.968	457.388
ENSSSCG00000010198	-1.12878	2.12801e-09	6.37531e-08	979.924	1125.19	755.729	759.644	2583.21	1853.94	1957.82	2098.4	1709.76	1665.98
ENSSSCG00000038912	1.15462	2.1518e-09	6.42149e-08	1079.89	1311.11	1086.11	817.059	3419.77	3209	2498.14	2658.86	2100.84	1838.93
ENSSSCG00000009061	-1.28818	2.15051e-09	6.42149e-08	2222.92	1944.5	2358.19	1908.83	1016.92	1026.41	1196.76	767.3	1024.26	650.138
ENSSSCG00000042211	-2.4037	2.29625e-09	6.82601e-08	13.1533	16.2132	11.8701	17.6661	102.298	44.663	45.9851	115.651	70.0574	90.6442
ENSSSCG00000014277	1.14918	2.33943e-09	6.94092e-08	677.397	549.086	734.956	560.9	246.272	280.619	254.068	315.816	234.116	376.121
ENSSSCG00000021024	-1.04973	2.34967e-09	6.95784e-08	1166.7	1097.09	1147.44	1301.99	2110.36	2308.15	3393.7	2212.94	2550.44	2063.98
ENSSSCG00000027135	-1.12904	2.59369e-09	7.607e-08	107.857	96.1982	123.647	89.214	249.303	203.09	241.422	213.509	250.078	208.377
ENSSSCG00000005227	-1.09535	2.62605e-09	7.67256e-08	610.315	620.424	693.411	580.332	1864.09	1371.07	1208.26	1354.45	1151.07	1075.23
ENSSSCG00000026947	-1.84792	2.66074e-09	7.75913e-08	155.209	86.4703	47.4804	141.329	376.607	406.181	275.911	306.92	479.76	474.059
ENSSSCG00000016077	-1.49931	2.75065e-09	7.99096e-08	9209.97	13947.7	8832.34	9979.6	36548.3	35966.4	19418.4	23523.8	41519.2	20998.2
ENSSSCG00000028850	1.14761	2.95163e-09	8.55862e-08	627.415	631.233	651.866	467.269	306.135	348.034	255.218	227.966	240.323	229.215
ENSSSCG00000007185	6.82749	3.0158e-09	8.71175e-08	22.3607	17.2941	28.686	11.483	0	0	0	0	0	0
ENSSSCG00000006828	1.33325	3.10445e-09	8.93417e-08	1569.19	1208.42	1132.6	1599.67	480.42	570.507	825.433	393.658	558.686	452.179
ENSSSCG00000011425	-2.0425	3.12703e-09	8.9823e-08	19.73	15.1323	13.8484	13.2496	59.1053	61.517	43.6859	72.2818	81.5858	60.4295
ENSSSCG00000028019	-1.80283	3.28483e-09	9.41794e-08	159.155	214.014	256.196	123.663	1196.5	665.732	604.705	511.533	453.156	507.399
ENSSSCG00000009420	-1.31154	3.3529e-09	9.59516e-08	207.823	299.403	222.564	196.977	782.767	444.945	616.201	428.131	595.044	581.373
ENSSSCG00000035455	-1.40885	3.38216e-09	9.66087e-08	234.13	179.426	205.748	238.493	852.481	558.709	379.377	490.405	480.647	652.221
ENSSSCG00000000802	2.16788	3.4469e-09	9.8275e-08	161.786	78.9041	162.225	153.695	25.7639	21.9102	17.2444	51.1533	25.7173	44.8011
ENSSSCG00000037372	-1.05711	3.55421e-09	1.01147e-07	123.641	110.25	96.9391	130.729	258.396	236.798	235.674	209.061	255.399	243.802
ENSSSCG00000025034	2.26532	3.58329e-09	1.01785e-07	680.028	709.056	1278.01	553.833	225.055	342.136	85.0725	124.547	136.568	89.6023
ENSSSCG00000010325	-1.23171	3.6821e-09	1.04014e-07	918.103	491.8	591.526	696.929	1981.54	1545.51	1447.38	1708.08	1204.28	1611.8
ENSSSCG00000035253	-1.1156	3.84032e-09	1.08284e-07	405.123	317.778	337.308	397.488	859.301	544.383	831.181	820.677	953.313	728.279
ENSSSCG00000031360	-1.2642	3.88551e-09	1.09157e-07	86.8121	44.316	87.0473	126.313	324.322	238.484	179.342	388.098	321.909	430.299
ENSSSCG00000032464	-1.86183	3.88051e-09	1.09157e-07	143.371	104.845	135.517	195.211	340.235	304.214	335.692	412.563	299.739	399.043
ENSSSCG00000036941	1.52801	3.89766e-09	1.09298e-07	195.985	205.367	103.863	161.645	56.0743	53.9327	68.9777	63.3856	50.5477	54.1781
ENSSSCG00000026742	2.71691	3.93445e-09	1.10129e-07	68.3974	86.4703	111.777	52.9984	12.1242	23.5956	6.89777	3.33609	12.4152	13.5445
ENSSSCG00000032216	-1.02269	3.98133e-09	1.11238e-07	1062.79	1091.69	1022.81	1079.4	2435.44	1786.52	1778.48	2757.83	1826.81	2388.01
ENSSSCG00000024810	1.13809	4.12242e-09	1.14971e-07	559.017	590.16	913.997	527.334	291.738	294.944	308.1	279.119	321.022	270.891
ENSSSCG00000021149	-1.4895	4.17829e-09	1.16317e-07	174.939	238.874	136.506	139.562	431.924	354.776	356.385	524.877	668.649	565.745
ENSSSCG00000013448	-1.48686	4.24051e-09	1.17835e-07	4053.86	8555.15	3582.79	3943.96	13804.9	12132.3	18552.7	12414.7	13050.2	14698.9
ENSSSCG00000038404	1.68374	4.43463e-09	1.22785e-07	2019.04	1681.85	1927.9	1212.78	400.856	547.754	907.057	618.288	296.192	426.132
ENSSSCG00000038384	1.4624	4.63694e-09	1.28155e-07	541.918	449.646	667.693	484.935	143.217	207.304	298.903	128.995	188.002	202.126
ENSSSCG00000028691	1.66956	4.72501e-09	1.30354e-07	385.393	363.175	300.709	483.169	79.5649	70.7867	190.838	133.443	121.492	129.194
ENSSSCG00000016504	3.62066	4.74482e-09	1.30666e-07	35.514	35.669	76.1664	49.4652	4.54657	8.42698	6.89777	0	1.7736	2.08377
ENSSSCG00000046155	-2.22822	4.81616e-09	1.32156e-07	13.1533	21.6176	5.93504	10.5997	64.4097	57.3035	49.434	65.6097	56.7554	63.5551
ENSSSCG00000035472	-1.29195	4.90448e-09	1.34339e-07	451.16	410.734	304.666	452.253	1225.3	1114.05	1201.36	699.466	971.936	730.363
ENSSSCG00000015896	1.65746	5.02509e-09	1.36909e-07	753.687	1465.67	1274.06	1030.82	421.315	384.27	152.901	429.243	406.156	356.325
ENSSSCG00000010575	-1.5993	5.26236e-09	1.42362e-07	576.116	584.755	838.82	455.786	2448.33	1324.72	2832.68	1712.52	1148.41	1694.11
ENSSSCG00000026395	-1.81545	5.27965e-09	1.42578e-07	65.7667	23.7793	63.3071	85.6807	214.446	192.135	150.601	216.846	222.587	265.681
ENSSSCG00000015329	-2.17281	5.2897e-09	1.42599e-07	51.298	116.735	73.1989	139.562	460.719	439.046	129.908	499.301	489.515	563.661
ENSSSCG00000032141	1.12383	5.44767e-09	1.46343e-07	1556.04	1366.23	2056.49	1157.13	670.618	715.451	821.984	781.756	577.308	657.431
ENSSSCG00000045531	1.74185	5.56328e-09	1.48668e-07	1573.14	1243.01	1675.66	1324.08	262.943	541.012	746.109	632.744	431.873	409.462
ENSSSCG00000000657	1.52964	5.55785e-09	1.48668e-07	118.38	194.558	122.658	99.8136	45.4657	32.0225	52.8829	31.1368	46.1137	32.2985
ENSSSCG00000003013	1.82153	5.67929e-09	1.50979e-07	292.004	237.793	322.471	211.994	57.5898	82.5844	143.704	60.0495	55.8686	53.1362
ENSSSCG00000027792	-1.41138	5.74762e-09	1.52531e-07	78.9201	188.073	149.365	136.029	418.284	355.619	365.582	364.745	278.456	427.174
ENSSSCG00000031557	1.28839	5.75992e-09	1.52593e-07	993.077	944.688	785.404	690.746	365.999	264.607	525.38	324.712	285.55	331.32
ENSSSCG00000017143	1.58317	5.93021e-09	1.56834e-07	405.123	472.344	452.053	499.952	103.813	159.27	249.469	123.435	184.455	96.8955
ENSSSCG00000041667	1.52652	5.95293e-09	1.57164e-07	1954.59	1599.7	3558.06	2385.81	610.755	906.743	1258.84	709.474	769.745	691.813
ENSSSCG00000012173	1.12916	5.97103e-09	1.5737e-07	2766.15	3178.86	4608.56	3796.45	1191.96	2001.41	1669.26	1698.07	1695.57	1586.79
ENSSSCG00000035355	-1.54604	5.99404e-09	1.57706e-07	71.0281	68.0954	58.3613	84.7974	251.577	244.383	137.955	150.124	187.115	264.639
ENSSSCG00000003766	-1.96126	6.07013e-09	1.59434e-07	1980.89	1854.79	2758.81	2046.62	12427.3	7423.33	3609.83	11208.1	3985.29	11820.2
ENSSSCG00000032355	3.28438	6.14125e-09	1.61027e-07	51.298	71.338	191.9	46.8153	3.03104	6.74159	10.3467	17.7925	14.1888	4.16755
ENSSSCG00000037591	-1.79242	6.36364e-09	1.65444e-07	78.9201	69.1762	80.1231	69.7812	357.663	225.843	108.065	245.758	260.72	347.99
ENSSSCG00000008237	1.59733	6.44378e-09	1.67244e-07	6462.24	2478.45	5380.12	6643.35	1223.78	2246.63	1722.14	1431.18	2198.38	1570.12
ENSSSCG00000038443	-1.05546	6.46716e-09	1.67567e-07	668.19	485.315	632.082	723.428	1368.52	1592.7	989.83	1366.68	1178.56	1325.28
ENSSSCG00000025218	-1.51432	6.5744e-09	1.70059e-07	51.298	76.7424	40.5561	81.2642	197.776	162.641	133.357	175.7	198.644	205.252
ENSSSCG00000005383	-1.2341	6.63329e-09	1.71005e-07	203.877	241.036	223.553	177.545	615.302	394.383	604.705	567.134	418.571	384.456
ENSSSCG00000034484	-1.18432	7.02392e-09	1.80167e-07	665.559	364.256	487.663	554.717	1168.47	1101.41	889.812	1418.95	1428.64	1157.54
ENSSSCG00000037890	-1.20569	7.02165e-09	1.80167e-07	1656.01	1094.93	1631.15	1759.55	4022.19	2998.32	2436.06	3430.61	3777.78	4270.7
ENSSSCG00000038006	-1.61789	7.68725e-09	1.96525e-07	259.121	124.301	296.752	402.788	652.432	878.934	995.578	666.105	991.445	807.463
ENSSSCG00000003919	1.75946	7.74796e-09	1.97747e-07	213.084	301.565	432.269	179.311	68.9562	103.652	114.963	64.4976	87.7934	59.3876
ENSSSCG00000004787	1.97981	7.84623e-09	1.99591e-07	115.749	179.426	130.571	116.596	36.3725	32.0225	17.2444	26.6887	31.0381	62.5132
ENSSSCG00000009794	-1.25523	8.04874e-09	2.04065e-07	694.497	655.012	925.867	787.91	2019.43	1451.13	1163.42	2157.34	1860.51	2319.24
ENSSSCG00000039095	-2.54367	8.5318e-09	2.15245e-07	11.838	10.8088	7.91339	11.483	72.745	70.7867	27.5911	95.6344	44.3401	55.22
ENSSSCG00000021072	-1.64415	8.76875e-09	2.20498e-07	82.8661	84.3085	545.035	128.963	12.8819	26.9663	28.7407	37.809	17.736	33.3404
ENSSSCG00000007800	3.00982	8.76197e-09	2.20498e-07	169.678	125.382	91.004	136.913	335.688	373.315	224.178	417.011	474.439	623.049
ENSSSCG00000031692	-1.58221	9.08576e-09	2.27723e-07	514.296	269.139	571.743	719.012	1068.44	1129.22	1956.67	1888.22	1487.17	1793.09
ENSSSCG00000032341	1.86831	9.20605e-09	2.29986e-07	170.993	255.087	453.042	200.511	85.627	98.5957	71.277	42.2571	83.3594	61.4713
ENSSSCG00000016335	3.12444	9.4413e-09	2.35098e-07	43.406	54.0439	56.3829	48.5819	3.03104	2.52809	2.29926	14.4564	8.86802	4.16755
ENSSSCG00000032262	1.20343	9.65858e-09	2.40118e-07	890.481	913.342	1276.03	813.525	461.476	521.63	511.585	330.272	370.683	339.655
ENSSSCG00000024973	2.21928	9.76205e-09	2.42298e-07	370.924	176.183	461.944	524.684	123.515	96.9103	22.9926	81.1781	80.699	87.5185
ENSSSCG00000012842	1.2029	9.8982e-09	2.4528e-07	78384.7	73488.9	52840.7	71786.3	24053.6	30761	42276.4	23483.8	34896.6	24696.9
ENSSSCG00000012838	1.17203	9.92603e-09	2.45573e-07	1813.85	1187.89	1662.8	1637.65	603.178	728.934	784.047	564.91	949.765	563.661
ENSSSCG00000005511	1.45275	1.03441e-08	2.55092e-07	313.05	271.301	514.371	227.893	112.149	105.337	136.806	108.979	140.115	123.985
ENSSSCG00000006048	-1.01728	1.0642e-08	2.6118e-07	560.332	630.152	498.544	523.801	1375.34	1031.46	892.112	1162.07	1314.24	938.74
ENSSSCG00000002681	1.15338	1.09684e-08	2.67905e-07	252.544	358.852	439.193	436.353	157.614	166.012	171.295	164.58	156.077	189.623
ENSSSCG00000016850	-1.22146	1.11418e-08	2.71708e-07	306.473	356.69	381.821	462.853	662.283	1087.08	638.044	925.208	893.01	1074.19
ENSSSCG00000041926	2.48578	1.14862e-08	2.79663e-07	80.2354	76.7424	86.0581	63.5981	12.1242	27.809	10.3467	6.67217	17.736	6.25132
ENSSSCG00000015958	-1.1731	1.15652e-08	2.80777e-07	965.455	832.277	1328.46	1241.05	2812.05	2218.82	2474	2665.53	1673.4	2933.95
ENSSSCG00000021222	6.4143	1.2483e-08	3.00592e-07	31.568	7.56615	137.495	46.8153	0	0	0	0	0	4.16755
ENSSSCG00000014369	1.79523	1.26331e-08	3.03728e-07	434.06	476.667	937.737	425.754	187.925	230.899	211.532	147.9	99.3219	105.231
ENSSSCG00000010879	2.31592	1.2675e-08	3.04259e-07	84.1814	97.2791	66.2747	65.3647	10.6087	10.9551	24.1422	28.9127	10.6416	10.4189
ENSSSCG00000033359	1.10717	1.30219e-08	3.12099e-07	3563.24	3923.59	2893.33	2710.87	1167.71	1612.92	1988.86	1296.63	1704.43	1345.08
ENSSSCG00000038600	-2.45768	1.30497e-08	3.12277e-07	127.587	140.514	136.506	42.3987	973.723	240.169	859.922	418.123	274.909	911.651
ENSSSCG00000017356	1.65071	1.31926e-08	3.15206e-07	170.993	150.242	192.889	275.592	71.2295	79.2136	36.7881	51.1533	55.8686	82.3091
ENSSSCG00000024254	1.47513	1.32156e-08	3.15264e-07	1027.28	966.306	641.974	794.093	236.421	301.686	413.866	207.949	450.496	239.634
ENSSSCG00000009166	1.83635	1.33266e-08	3.17417e-07	167.047	144.838	236.413	129.846	40.9191	39.6068	45.9851	76.73	25.7173	57.3038
ENSSSCG00000022031	1.31217	1.33967e-08	3.18098e-07	441.952	419.381	533.165	403.671	179.589	199.72	109.215	146.788	232.342	216.713
ENSSSCG00000017534	1.46204	1.34975e-08	3.19998e-07	185.462	112.411	167.17	199.627	50.0122	74.1575	59.7807	65.6097	66.5102	45.843
ENSSSCG00000024015	-1.21126	1.36597e-08	3.23343e-07	301.212	411.815	586.58	352.439	1010.85	952.249	1195.61	861.822	778.613	943.95
ENSSSCG00000011294	2.09131	1.37028e-08	3.23793e-07	73.6587	269.139	295.763	180.195	51.5277	52.2473	27.5911	61.1616	48.7741	46.8849
ENSSSCG00000013901	2.22879	1.37421e-08	3.23793e-07	509.034	740.402	1025.77	354.206	174.285	248.596	183.941	91.1863	78.0386	64.597
ENSSSCG00000013595	1.27608	1.47989e-08	3.46566e-07	380.132	415.057	557.894	518.501	200.049	165.169	206.933	143.452	275.796	167.744
ENSSSCG00000008491	1.44854	1.53378e-08	3.58092e-07	514.296	359.933	548.002	558.25	220.508	175.281	102.317	213.509	141.888	234.425
ENSSSCG00000025711	1.97279	1.53822e-08	3.58583e-07	161.786	401.006	691.433	356.856	96.2356	89.326	113.813	121.211	62.0762	134.403
ENSSSCG00000015603	-1.82458	1.58486e-08	3.68895e-07	531.395	480.991	921.91	699.579	2346.79	1865.73	1191.02	3639.67	1445.49	3510.12
ENSSSCG00000033146	2.14054	1.60958e-08	3.74081e-07	647.145	1284.08	1597.52	835.608	334.173	486.237	124.16	231.302	161.398	145.864
ENSSSCG00000014221	1.33748	1.61279e-08	3.74259e-07	677.397	783.637	842.776	751.694	302.347	237.641	178.192	293.575	416.797	384.456
ENSSSCG00000050830	-4.46955	1.66978e-08	3.86899e-07	0	3.24264	2.96752	0.883307	59.1053	20.2248	13.7955	30.0248	36.3589	81.2672
ENSSSCG00000006309	1.84265	1.70829e-08	3.95226e-07	682.659	402.087	1177.12	409.854	125.031	287.36	160.948	169.028	193.323	181.288
ENSSSCG00000029256	1.24567	1.718e-08	3.96874e-07	1194.32	1668.88	1498.6	1023.75	641.066	676.687	636.894	413.675	632.29	404.252
ENSSSCG00000014855	1.01253	1.79484e-08	4.1276e-07	77402.2	83282.8	52145.3	58113.6	33094.4	33741.6	42127	29484.3	32562.5	30439.8
ENSSSCG00000004679	1.99368	1.80441e-08	4.14338e-07	1073.31	991.166	791.339	1294.04	163.676	273.877	574.814	165.692	244.757	141.697
ENSSSCG00000017818	1.19502	2.05518e-08	4.69112e-07	4540.53	5721.09	7793.7	4803.42	3071.2	2933.43	2210.74	2659.97	2347.37	1752.45
ENSSSCG00000025537	2.20604	2.09247e-08	4.76916e-07	202.562	235.632	671.649	181.961	66.683	118.82	72.4266	47.8172	58.529	55.22
ENSSSCG00000023173	-1.28071	2.09578e-08	4.76961e-07	285.428	314.536	371.929	276.475	907.798	553.653	1117.44	692.794	677.517	602.211
ENSSSCG00000032967	1.4607	2.12997e-08	4.83308e-07	273.59	345.881	500.522	275.592	162.919	117.978	78.1747	118.987	143.662	137.529
ENSSSCG00000000547	-1.22959	2.14501e-08	4.85285e-07	298.581	385.874	314.557	334.773	852.481	859.552	466.749	831.797	1004.75	675.143
ENSSSCG00000008127	-1.05666	2.16565e-08	4.89233e-07	2785.88	3014.57	2470.96	2547.46	7501.08	5454.79	4867.53	4256.84	6789.36	4881.24
ENSSSCG00000028341	2.23174	2.20878e-08	4.9751e-07	88.1274	161.051	360.059	151.929	59.8631	42.9776	35.6385	50.0413	22.1701	32.2985
ENSSSCG00000025393	2.14166	2.21942e-08	4.99175e-07	84.1814	149.161	236.413	157.229	37.1303	53.09	16.0948	21.1285	46.1137	38.5498
ENSSSCG00000015022	2.28276	2.25676e-08	5.0683e-07	273.59	288.595	673.628	325.057	107.602	147.472	32.1896	50.0413	93.1143	48.9687
ENSSSCG00000002025	1.18853	2.26289e-08	5.07463e-07	807.615	867.946	1173.16	721.662	454.657	448.316	436.859	329.16	410.59	268.807
ENSSSCG00000012518	-1.39585	2.31152e-08	5.17613e-07	185.462	158.889	154.311	206.694	441.017	437.36	292.006	592.711	362.702	659.515
ENSSSCG00000035371	1.40786	2.31615e-08	5.17893e-07	156.525	186.992	291.806	238.493	103.813	60.6743	83.9229	75.6179	78.9254	91.6861
ENSSSCG00000041239	-5.37661	2.3345e-08	5.20478e-07	0	2.16176	0	1.76661	30.3104	22.7529	106.915	10.0083	47.0005	39.5917
ENSSSCG00000039569	3.084	2.34042e-08	5.21042e-07	360.402	485.315	289.828	445.187	14.3975	58.1462	98.868	82.2901	5.32081	21.8796
ENSSSCG00000036735	-1.03041	2.34556e-08	5.21429e-07	228.868	254.006	237.402	227.893	542.557	594.102	369.031	448.147	531.195	416.755
ENSSSCG00000004438	-1.24792	2.35942e-08	5.2375e-07	217.03	268.058	275.98	363.922	584.991	530.9	509.285	785.092	723.631	881.437
ENSSSCG00000001252	3.48895	2.39582e-08	5.30295e-07	39.46	35.669	72.2097	44.1653	0	6.74159	4.59851	3.33609	8.86802	2.08377
ENSSSCG00000017524	1.24245	2.45734e-08	5.43128e-07	1917.76	1990.98	1421.44	1317.01	659.252	668.26	956.491	557.126	862.859	509.483
ENSSSCG00000047740	3.87112	2.49251e-08	5.50097e-07	59.19	18.3749	23.7402	42.3987	1.51552	1.6854	3.44889	4.44811	0	4.16755
ENSSSCG00000012608	-1.52184	2.50489e-08	5.51255e-07	128.903	73.4998	109.798	115.713	280.372	328.652	189.689	457.044	244.757	341.739
ENSSSCG00000010031	1.37775	2.54429e-08	5.59124e-07	127.587	155.647	221.575	174.895	72.745	58.9889	60.9303	50.0413	80.699	68.7646
ENSSSCG00000046645	-3.95486	2.57845e-08	5.6582e-07	5.26134	21.6176	45.502	42.3987	380.396	341.293	147.152	835.133	131.247	848.096
ENSSSCG00000039460	1.11651	2.61849e-08	5.73786e-07	69429.9	62887.7	43315.9	45038	24580.2	26530.7	32908.1	22674.3	26777	19191.6
ENSSSCG00000050958	1.88131	2.64291e-08	5.77486e-07	122.326	104.845	85.069	78.6143	13.6397	31.1798	28.7407	37.809	19.5097	29.1728
ENSSSCG00000008550	-1.33863	2.6523e-08	5.78714e-07	349.879	498.285	706.27	485.819	1490.52	1054.22	1256.54	1510.13	845.123	1589.92
ENSSSCG00000017539	1.55155	2.70076e-08	5.88452e-07	111.803	89.7129	174.095	178.428	50.0122	42.9776	55.1822	46.7052	47.8873	41.6755
ENSSSCG00000002921	1.22531	2.77231e-08	6.01477e-07	548.494	956.578	810.134	560.9	303.104	300.843	242.572	296.912	407.042	293.812
ENSSSCG00000024310	1.97557	2.80297e-08	6.05559e-07	355.14	617.182	452.053	309.157	200.049	115.45	45.9851	131.219	95.7747	70.8483
ENSSSCG00000006243	-1.76399	2.84915e-08	6.14671e-07	327.518	342.639	216.629	363.922	1529.92	1036.52	1740.54	740.611	525.874	798.086
ENSSSCG00000010514	-1.56025	2.9162e-08	6.27372e-07	1072	2079.61	806.177	1072.33	4369.25	2794.39	5036.52	2708.9	4381.69	2958.96
ENSSSCG00000010576	-1.37451	2.93113e-08	6.28932e-07	1854.62	3615.54	2173.22	1864.66	9413.66	5341.02	5750.44	4825.09	6152.64	5493.87
ENSSSCG00000006530	1.013	2.93165e-08	6.28932e-07	1456.08	1735.89	1565.86	1786.93	719.873	678.372	889.812	954.12	619.875	1006.46
ENSSSCG00000014094	-1.43626	2.96384e-08	6.34948e-07	303.842	260.492	448.096	395.721	1150.28	1083.71	471.348	1023.07	922.275	1067.93
ENSSSCG00000011317	-1.28078	2.99876e-08	6.41534e-07	11513.1	7075.43	8296.2	10408.9	19288	16638.2	16540.9	28383.4	24087.3	30979.5
ENSSSCG00000026940	-1.10852	3.01721e-08	6.44582e-07	307.788	370.741	264.109	220.827	653.19	676.687	528.829	686.122	491.289	722.028
ENSSSCG00000011760	-1.76626	3.0732e-08	6.55629e-07	88.1274	65.9336	97.9282	102.464	231.117	344.664	126.459	433.691	289.098	385.498
ENSSSCG00000003419	1.21522	3.12755e-08	6.63535e-07	52.6134	49.7204	125.625	68.8979	18.1863	11.7978	19.5437	15.5684	5.32081	10.4189
ENSSSCG00000042713	2.46922	3.11772e-08	6.63535e-07	68.3974	85.3894	113.755	81.2642	11.3664	16.854	25.2918	8.89623	21.2833	2.08377
ENSSSCG00000008686	2.3421	3.12473e-08	6.63535e-07	89.4427	75.6615	172.116	62.7148	7.57761	18.5394	18.3941	23.3526	30.1513	20.8377
ENSSSCG00000035218	2.60994	3.12168e-08	6.63535e-07	516.926	475.587	439.193	479.635	188.682	220.787	308.1	181.261	195.097	141.697
ENSSSCG00000015602	-1.0977	3.18454e-08	6.74691e-07	480.097	341.558	422.377	301.208	985.847	697.754	994.429	765.076	674.857	836.635
ENSSSCG00000049475	2.03496	3.36363e-08	7.08718e-07	51.298	72.4189	66.2747	72.4311	21.2173	8.42698	22.9926	13.3443	16.8492	13.5445
ENSSSCG00000008973	1.70913	3.37935e-08	7.11054e-07	447.214	339.396	410.507	222.593	50.77	146.63	86.2221	120.099	141.002	106.272
ENSSSCG00000015936	-1.25534	3.39376e-08	7.13108e-07	96.0194	96.1982	72.2097	71.5478	159.13	188.764	232.225	253.542	168.492	199
ENSSSCG00000028559	-1.60507	3.50845e-08	7.35193e-07	319.626	180.507	307.633	378.939	999.487	685.114	1514.06	748.395	558.686	912.693
ENSSSCG00000027860	1.37106	3.52362e-08	7.37365e-07	489.304	323.183	563.829	453.136	190.956	245.225	143.704	154.572	206.625	117.733
ENSSSCG00000031781	1.4567	3.60855e-08	7.54108e-07	1895.4	1447.3	1518.38	1024.64	372.818	621.911	758.755	528.213	618.101	316.734
ENSSSCG00000024024	3.41707	3.63219e-08	7.58016e-07	49.9827	58.3674	84.0798	55.6483	12.8819	6.74159	0	2.22406	1.7736	10.4189
ENSSSCG00000004672	1.61275	3.66594e-08	7.61948e-07	1475.81	1386.77	2420.51	1641.18	711.537	991.013	844.977	816.229	698.8	599.085
ENSSSCG00000029781	1.15602	3.66228e-08	7.61948e-07	497.196	475.587	496.565	405.438	184.894	166.012	219.579	137.892	59.4158	152.116
ENSSSCG00000028159	-1.2609	3.71853e-08	7.71835e-07	235.445	207.529	202.781	170.478	612.271	348.877	667.934	388.098	424.778	488.645
ENSSSCG00000026079	-2.90739	3.77479e-08	7.82453e-07	10.5227	4.32351	1.97835	30.9157	93.9624	90.1687	102.317	85.6262	59.4158	114.608
ENSSSCG00000014843	-6.4596	3.80245e-08	7.87122e-07	2.63067	0	0	0	59.8631	12.6405	118.412	26.6887	31.0381	33.3404
ENSSSCG00000039185	1.01277	3.8354e-08	7.92874e-07	420.907	352.366	340.276	453.136	196.26	215.731	150.601	197.941	178.247	225.048
ENSSSCG00000000700	1.78365	3.89441e-08	8.03988e-07	84.1814	150.242	116.723	118.363	47.7389	44.663	24.1422	23.3526	39.0193	23.9634
ENSSSCG00000029945	-2.39748	3.95644e-08	8.15698e-07	10.5227	68.0954	21.7618	39.7488	105.329	223.315	264.415	199.053	103.756	217.754
ENSSSCG00000011776	-1.09161	4.04985e-08	8.32717e-07	224.922	197.801	238.391	222.593	561.501	458.428	355.235	369.193	579.969	498.022
ENSSSCG00000043700	2.24503	4.06212e-08	8.34121e-07	244.652	178.345	96.9391	75.9644	16.6707	26.9663	45.9851	36.6969	20.3965	42.7174
ENSSSCG00000031493	1.42096	4.21136e-08	8.6361e-07	111.803	130.786	204.759	158.112	43.9501	69.944	55.1822	60.0495	55.8686	55.22
ENSSSCG00000001679	-1.09987	4.24919e-08	8.69044e-07	1669.16	2108.79	1487.72	1237.51	4232.09	2651.13	3945.52	2834.56	3724.57	3515.33
ENSSSCG00000033741	-1.30068	4.27835e-08	8.72681e-07	230.184	367.499	222.564	204.044	909.313	632.866	654.139	541.558	513.459	530.321
ENSSSCG00000021712	1.14324	4.3758e-08	8.91373e-07	769.471	846.328	1150.41	695.162	494.06	480.338	337.991	342.505	335.211	358.409
ENSSSCG00000031680	-1.26493	4.44576e-08	9.0203e-07	1449.5	2327.13	1370.01	1498.97	4523.07	3723.04	3602.94	3241.56	3376.06	2830.81
ENSSSCG00000024748	-1.0954	4.4431e-08	9.0203e-07	206.508	156.727	117.712	134.263	507.7	363.203	274.761	366.969	359.155	336.53
ENSSSCG00000042198	5.90779	4.47043e-08	9.05837e-07	39.46	8.64703	57.3721	51.2318	0	0	0	0	0	4.16755
ENSSSCG00000013351	-1.62088	4.67999e-08	9.43317e-07	188.093	67.0145	121.668	196.094	376.607	328.652	564.468	443.699	557.799	371.954
ENSSSCG00000043940	1.77924	4.82306e-08	9.70878e-07	103.911	116.735	138.484	108.647	32.5837	30.3371	52.8829	47.8172	20.3965	21.8796
ENSSSCG00000004291	1.66642	4.88016e-08	9.79801e-07	481.412	629.071	1033.69	487.585	319.017	162.641	119.561	225.742	246.531	168.786
ENSSSCG00000011849	1.29461	5.0023e-08	1.00178e-06	2992.39	2155.27	1930.87	1332.91	979.785	831.743	1133.53	660.545	718.31	817.881
ENSSSCG00000025792	-1.04738	5.08433e-08	1.0168e-06	915.473	903.615	674.617	896.556	2192.96	1360.12	2209.59	1620.23	1547.47	1578.46
ENSSSCG00000008226	-1.01797	5.15429e-08	1.02945e-06	1025.96	982.519	891.246	1049.37	2185.38	1620.51	2587.81	1470.1	2260.46	1871.23
ENSSSCG00000013020	1.54987	5.23728e-08	1.04466e-06	298.581	314.536	377.865	307.391	62.8942	123.034	158.649	131.219	64.7366	127.11
ENSSSCG00000050792	5.02924	5.37018e-08	1.06839e-06	36.8294	29.1837	39.567	15.0162	0	1.6854	0	0	3.54721	0
ENSSSCG00000034494	-1.56329	5.40043e-08	1.07302e-06	305.158	313.455	269.055	202.277	829.748	648.878	1507.16	628.296	562.233	653.263
ENSSSCG00000032956	2.21289	5.47743e-08	1.08551e-06	97.3347	103.764	247.294	65.3647	30.3104	34.5506	33.3392	31.1368	21.2833	15.6283
ENSSSCG00000006762	-1.09896	5.51644e-08	1.09042e-06	185.462	168.617	121.668	174.895	334.93	265.45	404.669	374.754	393.74	315.692
ENSSSCG00000012050	-3.07563	5.56251e-08	1.09687e-06	779.993	1173.83	1955.6	1583.77	11155	6155.07	5372.21	10581	5078.72	31130.5
ENSSSCG00000017068	1.24457	5.56337e-08	1.09687e-06	423.538	450.726	502.5	598.882	150.794	192.135	151.751	226.854	280.23	250.053
ENSSSCG00000010315	-1.10398	5.59836e-08	1.10094e-06	63.1361	139.433	83.0906	85.6807	283.403	269.663	190.838	260.215	199.531	238.592
ENSSSCG00000015791	-1.3711	5.59573e-08	1.10094e-06	297.266	289.675	256.196	256.159	604.693	685.956	365.582	649.425	559.572	675.143
ENSSSCG00000010380	-1.01551	5.61042e-08	1.1019e-06	731.326	677.711	709.238	660.713	1345.78	1484.83	1061.11	1819.28	1095.2	1620.13
ENSSSCG00000008452	-1.19357	5.62737e-08	1.10381e-06	5755.9	5614.08	4321.7	3310.63	12278.8	13149.5	6942.61	11142.5	11738.6	9931.27
ENSSSCG00000046041	-2.33818	5.65935e-08	1.10584e-06	303.842	178.345	318.514	223.477	71.2295	107.865	113.813	101.195	62.963	111.482
ENSSSCG00000039890	1.43692	5.65645e-08	1.10584e-06	13.1533	19.4558	19.7835	5.29984	78.0494	64.8878	102.317	52.2653	95.7747	41.6755
ENSSSCG00000013622	1.52649	5.68239e-08	1.10622e-06	1508.69	1466.75	663.736	955.738	328.11	381.742	567.916	288.015	517.893	308.399
ENSSSCG00000040989	1.18863	5.76922e-08	1.1216e-06	2645.14	1953.15	1508.49	2378.74	719.115	693.541	1107.09	1163.18	888.576	1014.8
ENSSSCG00000004294	-1.03013	5.923e-08	1.15004e-06	1890.14	2272.01	2591.64	1904.41	5981.01	4540.46	3374.16	4513.72	3703.29	4409.27
ENSSSCG00000032261	-1.36229	5.95696e-08	1.15517e-06	1049.64	793.365	999.066	832.958	3045.44	2153.09	1449.68	3054.74	1524.41	2942.29
ENSSSCG00000009137	-1.35157	6.10195e-08	1.18179e-06	319.626	567.461	377.865	307.391	1361.7	859.552	1334.72	819.565	782.16	860.599
ENSSSCG00000014173	-1.48637	6.54231e-08	1.26389e-06	543.233	458.293	476.782	724.311	1178.32	1542.98	756.456	1634.68	2036.99	2109.82
ENSSSCG00000013556	3.04968	6.63859e-08	1.28087e-06	39.46	88.6321	83.0906	56.5316	13.6397	12.6405	4.59851	13.3443	1.7736	2.08377
ENSSSCG00000017766	1.32413	6.80989e-08	1.31063e-06	324.888	214.014	261.142	312.691	92.4468	114.607	113.813	102.307	79.8122	164.618
ENSSSCG00000051296	-5.3821	6.92098e-08	1.32867e-06	0	10.8088	3.9567	5.29984	15.913	178.652	133.357	222.406	75.3782	640.761
ENSSSCG00000023379	1.03813	6.94694e-08	1.33199e-06	510.35	355.609	538.111	391.305	230.359	217.416	258.666	196.829	227.021	180.246
ENSSSCG00000023133	1.57764	6.98646e-08	1.33789e-06	501.142	671.226	753.751	630.681	212.173	247.753	325.345	244.646	162.285	93.7698
ENSSSCG00000000232	1.00489	7.06696e-08	1.35162e-06	1360.06	1110.06	1381.88	1066.15	714.569	590.732	778.298	459.268	587.063	544.907
ENSSSCG00000034995	4.55562	7.30712e-08	1.39581e-06	34.1987	29.1837	18.7943	33.5657	1.51552	0	1.14963	0	4.43401	0
ENSSSCG00000034440	1.87376	7.39713e-08	1.41125e-06	444.583	423.704	1085.12	579.449	259.154	233.427	210.382	111.203	101.982	119.817
ENSSSCG00000014670	1.04143	7.68611e-08	1.46274e-06	690.551	437.756	705.281	568.849	361.452	281.461	252.918	274.671	267.814	310.482
ENSSSCG00000002410	1.98537	7.70574e-08	1.46466e-06	339.356	114.573	228.499	211.11	67.4407	85.1125	21.8429	62.2736	52.3213	47.9268
ENSSSCG00000004725	-1.62798	7.73389e-08	1.4682e-06	5104.81	8289.26	6367.31	4894.4	26226.1	13542.2	10140.9	23463.8	12397.5	28538.3
ENSSSCG00000001869	-1.34004	7.87838e-08	1.49185e-06	188.093	115.654	208.716	133.379	489.514	474.439	292.006	388.098	306.834	498.022
ENSSSCG00000022820	1.42801	7.91794e-08	1.49573e-06	572.17	531.792	760.675	472.569	254.608	321.068	183.941	161.244	248.305	131.278
ENSSSCG00000012324	1.2101	8.1308e-08	1.53217e-06	405.123	394.521	466.89	411.621	172.769	133.989	280.509	146.788	167.606	188.582
ENSSSCG00000039307	1.1616	8.17944e-08	1.53944e-06	1504.74	2051.51	1095.02	1346.16	509.215	676.687	901.309	603.831	666.875	664.724
ENSSSCG00000037153	-1.33661	8.45243e-08	1.58693e-06	3137.07	1738.05	4020.99	4377.67	6153.02	7590.18	10653.6	9338.81	8296.04	8261.12
ENSSSCG00000012920	1.1616	8.54995e-08	1.60327e-06	1336.38	1461.35	1985.27	1309.94	577.414	795.507	877.167	471.5	772.405	591.792
ENSSSCG00000007849	2.15672	8.7924e-08	1.64672e-06	130.218	130.786	246.304	105.113	34.0992	42.9776	62.0799	14.4564	33.6985	18.754
ENSSSCG00000009330	2.28849	8.85515e-08	1.65645e-06	114.434	177.264	222.564	165.178	34.0992	66.5732	6.89777	30.0248	41.6797	28.131
ENSSSCG00000038646	-2.38402	8.87525e-08	1.65819e-06	1024.65	2488.18	2861.68	1095.3	14158.8	7027.26	2894.76	13785.8	4026.97	16596.2
ENSSSCG00000002955	1.52832	8.95396e-08	1.66883e-06	248.598	246.44	397.648	181.078	66.683	109.551	127.609	92.2984	65.6234	97.9374
ENSSSCG00000021866	4.28996	8.96604e-08	1.66905e-06	31.568	28.1028	39.567	39.7488	6.06209	0	0	2.22406	1.7736	0
ENSSSCG00000028886	-1.06529	9.14944e-08	1.69702e-06	6387.26	6223.7	5492.88	5444.7	13718.5	13608.7	7118.5	13714.6	11958.5	13792.5
ENSSSCG00000027660	1.63424	9.25269e-08	1.71409e-06	564.278	572.866	986.207	608.598	188.682	423.877	180.492	167.916	205.738	152.116
ENSSSCG00000006995	1.51235	9.42681e-08	1.74214e-06	445.898	696.086	761.664	567.083	130.335	273.877	234.524	319.152	208.399	134.403
ENSSSCG00000014148	-1.3736	9.4412e-08	1.7427e-06	153.894	96.1982	69.2422	109.53	239.452	348.877	347.188	261.327	235.003	229.215
ENSSSCG00000005959	-1.56521	9.55878e-08	1.76213e-06	1632.33	1849.38	1059.41	928.355	6852.43	2799.44	3181.02	4459.23	2647.99	4331.13
ENSSSCG00000031346	-1.65558	9.69383e-08	1.78076e-06	102.596	81.0659	229.488	123.663	466.781	327.81	355.235	590.487	289.984	511.567
ENSSSCG00000023807	-1.18599	9.77391e-08	1.79332e-06	2908.2	1608.35	2657.91	3107.47	5230.07	4594.39	8184.2	5235.43	5854.67	5993.98
ENSSSCG00000002245	-1.35819	9.81367e-08	1.79847e-06	114.434	175.102	242.348	159.878	507.7	453.372	413.866	613.84	325.457	351.116
ENSSSCG00000008459	-1.96813	1.01084e-07	1.85027e-06	44.7214	29.1837	46.4912	106.88	243.999	191.293	119.561	234.638	211.946	339.655
ENSSSCG00000039861	1.39803	1.04107e-07	1.90106e-06	96.0194	137.272	135.517	93.6305	37.1303	53.9327	45.9851	48.9292	38.1325	39.5917
ENSSSCG00000006237	-1.08751	1.07352e-07	1.958e-06	726.065	631.233	898.17	960.154	1578.42	1509.27	1386.45	2343.04	1465.88	1973.33
ENSSSCG00000017087	1.92644	1.07738e-07	1.9627e-06	85.4967	167.536	332.362	115.713	47.7389	56.4608	42.5363	45.5932	41.6797	42.7174
ENSSSCG00000010568	-2.14975	1.08319e-07	1.97095e-06	194.669	525.307	234.434	100.697	2039.13	1264.05	1261.14	650.537	1162.6	641.803
ENSSSCG00000016911	-1.15643	1.08792e-07	1.97721e-06	840.499	894.968	948.618	779.96	2239.94	2407.59	1071.45	2058.36	2048.51	1753.5
ENSSSCG00000039867	-2.07884	1.09513e-07	1.98795e-06	597.162	1268.95	529.208	381.588	5483.92	1464.61	3270.69	2499.84	1393.17	3481.99
ENSSSCG00000000295	2.57058	1.10695e-07	2.00703e-06	105.227	199.963	381.821	132.496	41.6768	78.3709	16.0948	33.3609	17.736	18.754
ENSSSCG00000042575	2.11419	1.14619e-07	2.07573e-06	578.747	384.793	258.174	545.883	71.2295	82.5844	43.6859	81.1781	98.4351	235.467
ENSSSCG00000003064	1.05485	1.21442e-07	2.17872e-06	2267.64	1917.48	1246.36	2345.18	3130.31	4821.08	6293.07	3774.22	5975.28	4445.73
ENSSSCG00000010330	-1.28575	1.21338e-07	2.17872e-06	248.598	143.757	302.687	242.026	66.683	79.2136	114.963	85.6262	43.4533	82.3091
ENSSSCG00000006415	1.57863	1.2139e-07	2.17872e-06	818.138	865.784	879.376	651.88	289.465	390.169	495.49	309.144	457.59	380.289
ENSSSCG00000023255	1.15247	1.21665e-07	2.18016e-06	720.803	865.784	896.192	564.433	400.856	295.787	467.899	310.256	321.022	260.472
ENSSSCG00000010797	-1.11799	1.24335e-07	2.22028e-06	481.412	643.123	483.706	511.435	1382.91	830.901	1556.6	921.872	1175.9	1033.55
ENSSSCG00000042162	-1.28631	1.27559e-07	2.26986e-06	2008.52	2287.14	1609.39	2671.12	5429.36	3329.5	6639.1	5239.88	3671.36	7071.29
ENSSSCG00000010669	-1.18282	1.28834e-07	2.28989e-06	414.33	490.719	757.707	620.081	1361.7	1412.36	842.678	1604.66	1244.18	1313.82
ENSSSCG00000015742	-1.66221	1.31151e-07	2.32569e-06	277.536	206.448	134.528	267.642	609.24	554.496	1364.61	475.948	596.818	605.336
ENSSSCG00000011631	-1.0815	1.33957e-07	2.37271e-06	273.59	312.374	332.362	253.509	588.78	703.653	398.921	751.731	682.838	592.834
ENSSSCG00000000145	-2.05763	1.35141e-07	2.38817e-06	209.138	301.565	513.381	353.323	891.885	600.001	1224.35	1282.17	713.876	1173.16
ENSSSCG00000022247	-1.50817	1.3503e-07	2.38817e-06	219.661	235.632	317.525	260.575	1582.96	545.226	595.508	1113.14	458.477	2159.83
ENSSSCG00000029763	1.23222	1.37024e-07	2.41588e-06	430.114	279.948	470.847	342.723	164.434	182.866	216.13	125.659	161.398	121.901
ENSSSCG00000005655	1.56668	1.3726e-07	2.41725e-06	234.13	357.771	629.115	262.342	118.211	113.764	180.492	120.099	112.624	107.314
ENSSSCG00000039889	-1.33459	1.4007e-07	2.46392e-06	710.281	398.844	594.494	617.431	1286.68	2048.6	892.112	1315.53	1306.26	1928.53
ENSSSCG00000009601	4.1301	1.4155e-07	2.48425e-06	28.9374	17.2941	26.7077	22.966	1.51552	3.37079	0	0	1.7736	1.04189
ENSSSCG00000000275	1.31992	1.42418e-07	2.49377e-06	180.201	175.102	270.045	150.162	77.2916	106.18	68.9777	73.3939	67.397	71.8902
ENSSSCG00000014875	1.03156	1.42642e-07	2.49485e-06	543.233	750.13	782.437	661.597	346.297	256.18	444.906	340.281	330.777	292.77
ENSSSCG00000039663	-1.19107	1.43533e-07	2.50757e-06	939.149	622.586	754.74	823.242	2041.41	1691.3	1027.77	2165.12	1646.79	2177.54
ENSSSCG00000031882	-1.3194	1.45981e-07	2.54455e-06	527.449	478.829	580.645	507.901	1720.87	1761.24	734.613	1175.41	1500.47	946.034
ENSSSCG00000006214	-1.40905	1.48926e-07	2.59293e-06	532.71	699.329	513.381	433.704	1634.49	1130.06	2506.19	1243.25	1007.41	1158.58
ENSSSCG00000029070	1.64747	1.50959e-07	2.62535e-06	163.101	281.028	398.637	176.661	73.5028	79.2136	126.459	83.4021	60.3026	66.6808
ENSSSCG00000000164	-1.13334	1.52888e-07	2.64988e-06	403.808	345.881	474.804	548.533	1104.06	889.889	719.667	1301.07	782.16	1041.89
ENSSSCG00000005638	2.17047	1.54695e-07	2.6767e-06	148.633	101.603	242.348	77.731	25.7639	48.8765	50.5837	23.3526	24.8305	16.6702
ENSSSCG00000031616	-2.91843	1.55442e-07	2.68505e-06	65.7667	8.64703	32.6427	25.6159	165.192	637.08	235.674	235.75	58.529	163.576
ENSSSCG00000003825	2.05908	1.559e-07	2.68994e-06	60.5054	107.007	89.0257	139.562	25.0061	19.3821	22.9926	12.2323	18.6229	44.8011
ENSSSCG00000011708	-1.22588	1.57983e-07	2.72171e-06	330.149	350.205	402.594	386.888	1007.82	832.586	627.697	930.768	545.384	1214.84
ENSSSCG00000033524	-2.0212	1.58096e-07	2.72171e-06	34.1987	30.2646	87.0473	53.8817	307.651	279.776	94.2695	237.974	195.983	138.571
ENSSSCG00000040981	2.96892	1.61468e-07	2.76732e-06	149.948	208.61	1058.42	128.079	75.0183	99.4384	32.1896	31.1368	23.0569	34.3823
ENSSSCG00000007027	-1.17598	1.63396e-07	2.79413e-06	4099.9	3298.84	3755.89	5879.29	9512.17	6634.56	9770.69	9295.45	8825.46	13698.7
ENSSSCG00000047986	1.40008	1.66503e-07	2.84092e-06	224.922	231.308	277.958	211.11	106.087	104.495	43.6859	77.842	114.398	88.5604
ENSSSCG00000004674	1.20316	1.67173e-07	2.84919e-06	155.209	237.793	211.683	223.477	113.664	76.6855	66.6784	98.9705	89.567	93.7698
ENSSSCG00000007492	1.32218	1.69158e-07	2.87663e-06	460.367	485.315	504.479	486.702	202.322	166.012	336.841	142.34	159.624	156.283
ENSSSCG00000034616	-1.31868	1.69502e-07	2.87928e-06	177.57	152.404	243.337	191.678	428.893	525.001	265.564	600.495	445.175	599.085
ENSSSCG00000006760	-1.2519	1.70741e-07	2.89711e-06	409.069	319.94	456.009	591.815	1031.31	877.249	808.189	1373.36	839.802	1423.22
ENSSSCG00000010829	1.03246	1.75032e-07	2.96011e-06	1315.33	932.798	814.09	1287.86	440.259	503.934	461.001	626.072	618.101	540.739
ENSSSCG00000027992	1.87645	1.82919e-07	3.07891e-06	153.894	130.786	150.354	192.561	55.3165	66.5732	26.4415	35.5849	54.095	16.6702
ENSSSCG00000028025	-1.17449	1.8306e-07	3.07891e-06	314.365	317.778	263.12	254.392	698.656	523.316	981.783	511.533	662.441	512.609
ENSSSCG00000033613	1.60156	1.84811e-07	3.10495e-06	487.989	221.58	605.375	313.574	119.726	115.45	203.484	110.091	101.982	155.241
ENSSSCG00000006038	1.35047	1.86776e-07	3.1311e-06	147.317	222.661	238.391	227.01	100.782	85.9552	58.6311	55.6014	90.4539	98.9793
ENSSSCG00000002867	-1.46244	1.87187e-07	3.13456e-06	1367.95	1950.99	1188.99	932.772	2894.65	6074.17	4774.41	3234.89	2772.14	2736
ENSSSCG00000031514	1.53509	1.87774e-07	3.13629e-06	126.272	165.374	182.997	123.663	67.4407	42.1349	32.1896	37.809	68.2838	60.4295
ENSSSCG00000033093	2.53509	1.9806e-07	3.29148e-06	189.408	121.058	222.564	127.196	6.06209	33.7079	66.6784	24.4646	27.4909	13.5445
ENSSSCG00000014437	-1.31797	1.99667e-07	3.31102e-06	453.79	272.381	382.81	522.918	738.059	1066.86	1439.33	726.155	897.444	1237.76
ENSSSCG00000028623	1.63745	2.024e-07	3.35272e-06	107.857	130.786	158.268	113.947	49.2545	58.9889	47.1348	26.6887	23.0569	40.6336
ENSSSCG00000016646	-1.48074	2.05781e-07	3.40504e-06	1774.39	2157.43	2273.12	3215.24	8433.12	5092.43	8079.59	6405.28	2950.39	8482
ENSSSCG00000036673	1.01358	2.06238e-07	3.40525e-06	101.281	79.985	163.214	74.1978	36.3725	24.4383	8.0474	25.5767	10.6416	27.0891
ENSSSCG00000015559	2.2399	2.06227e-07	3.40525e-06	918.103	1119.79	1192.94	730.495	503.153	525.844	358.684	481.508	572.874	499.064
ENSSSCG00000033337	1.69529	2.12089e-07	3.49435e-06	728.695	991.166	2337.42	953.088	400.856	620.226	366.731	261.327	339.645	331.32
ENSSSCG00000014337	-1.12968	2.12345e-07	3.49481e-06	2171.62	3116.17	2470.96	1945.04	6835	5674.73	3670.76	6041.65	3973.76	5651.2
ENSSSCG00000040855	-1.56949	2.13453e-07	3.50928e-06	273.59	164.294	388.745	305.624	910.829	908.429	363.283	1054.2	779.499	1026.26
ENSSSCG00000009430	-1.2747	2.14522e-07	3.52308e-06	423.538	284.271	259.164	380.705	874.456	855.339	467.899	779.532	785.707	1124.2
ENSSSCG00000038873	-1.18743	2.15728e-07	3.53153e-06	42.0907	24.8602	52.4262	33.5657	137.155	167.697	74.7258	147.9	83.3594	144.822
ENSSSCG00000026083	-1.72185	2.15699e-07	3.53153e-06	4641.82	5506	5466.18	6110.72	11217.1	12708.7	6656.35	13480	12969.5	17187
ENSSSCG00000032644	1.26536	2.17195e-07	3.55176e-06	519.557	375.065	445.128	642.164	241.726	207.304	178.192	199.053	130.36	280.268
ENSSSCG00000009786	1.2219	2.17543e-07	3.5526e-06	219.661	157.808	273.012	161.645	90.9313	86.7979	93.1199	90.0743	93.1143	67.7227
ENSSSCG00000001629	-1.59904	2.1771e-07	3.5526e-06	44.7214	30.2646	22.751	26.4992	76.5338	121.349	74.7258	107.867	102.869	75.0159
ENSSSCG00000038414	1.84619	2.25783e-07	3.67652e-06	63.1361	58.3674	42.5345	48.5819	9.85089	16.0113	13.7955	16.6804	16.8492	15.6283
ENSSSCG00000014219	1.20137	2.3879e-07	3.88009e-06	256.49	242.117	187.943	222.593	120.484	114.607	96.5688	102.307	96.6615	60.4295
ENSSSCG00000014199	-1.02213	2.40721e-07	3.90733e-06	435.376	500.447	482.717	489.352	1178.32	1117.42	649.54	862.934	1146.64	855.389
ENSSSCG00000014832	2.33351	2.49392e-07	4.03213e-06	128.903	54.0439	56.3829	58.2982	4.54657	15.1686	20.6933	14.4564	19.5097	14.5864
ENSSSCG00000033983	-1.25627	2.49462e-07	4.03213e-06	597.162	619.343	482.717	451.37	1726.18	808.99	1817.56	1102.02	1175.9	1072.1
ENSSSCG00000020885	-1.1358	2.547e-07	4.10106e-06	182.831	219.418	264.109	156.345	92.4468	111.236	88.5214	87.8502	78.0386	95.8536
ENSSSCG00000036305	3.18346	2.54795e-07	4.10106e-06	386.708	276.705	405.561	361.272	1026.01	878.934	600.106	879.614	539.176	788.709
ENSSSCG00000033009	1.15464	2.54539e-07	4.10106e-06	23.676	56.2057	87.0473	24.7326	1.51552	4.21349	8.0474	11.1203	4.43401	3.12566
ENSSSCG00000007789	-1.02727	2.55602e-07	4.10972e-06	272.274	197.801	193.878	265.875	490.271	423.035	396.622	458.156	441.628	631.384
ENSSSCG00000039823	5.61777	2.57885e-07	4.13776e-06	21.0454	39.9925	47.4804	31.799	3.03104	7.58428	0	4.44811	5.32081	2.08377
ENSSSCG00000012975	3.19859	2.57651e-07	4.13776e-06	18.4147	67.0145	29.6752	17.6661	0	0	4.59851	0	0	0
ENSSSCG00000036804	1.14309	2.5895e-07	4.15051e-06	857.598	686.358	1255.26	824.125	311.44	411.237	548.373	405.89	345.853	440.718
ENSSSCG00000003553	-1.11034	2.65629e-07	4.25311e-06	1794.12	1848.3	1487.72	2476.79	3656.2	2967.14	4937.65	4500.38	3292.7	5286.54
ENSSSCG00000009817	1.22564	2.66609e-07	4.26435e-06	301.212	192.396	163.214	196.977	75.7761	80.899	104.616	102.307	84.2462	100.021
ENSSSCG00000000139	1.07666	2.69478e-07	4.30127e-06	386.708	418.3	275.98	297.674	155.341	159.27	173.594	140.116	211.946	138.571
ENSSSCG00000023880	-1.09644	2.74274e-07	4.37327e-06	531.395	852.813	443.15	550.3	1445.81	981.744	1524.41	1214.34	1301.83	1157.54
ENSSSCG00000033221	-3.35163	2.78618e-07	4.42872e-06	3.946	11.8897	1.97835	15.0162	35.6148	118.82	182.791	111.203	38.1325	22.9215
ENSSSCG00000007845	-1.1132	2.80429e-07	4.4529e-06	8103.78	4835.85	6861.9	11094.3	13620	16105.7	16543.2	17444.4	17135.7	19409.3
ENSSSCG00000004676	2.26875	2.83826e-07	4.49753e-06	74.9741	28.1028	75.1772	77.731	12.8819	10.9551	17.2444	7.7842	21.2833	9.37698
ENSSSCG00000023177	-1.1704	2.87552e-07	4.54718e-06	674.767	795.527	559.873	535.284	1917.89	1136.8	1961.27	1080.89	1340.85	1220.05
ENSSSCG00000006830	-1.24746	2.88601e-07	4.55438e-06	2121.63	2585.46	1393.75	1415.06	6728.92	4015.46	3667.31	3718.62	4803.81	3824.77
ENSSSCG00000017552	3.01459	2.96915e-07	4.67596e-06	49.9827	36.7499	49.4587	62.7148	8.33537	6.74159	0	3.33609	3.54721	14.5864
ENSSSCG00000011235	-1.12675	2.97668e-07	4.68301e-06	1054.9	931.717	1128.65	1293.16	2627.91	2082.31	1449.68	3025.83	2239.18	3017.31
ENSSSCG00000045919	-2.92747	3.07993e-07	4.83204e-06	819.453	1454.86	978.293	1385.02	2709	2062.08	1818.71	3409.48	3373.4	2834.98
ENSSSCG00000002281	-1.21982	3.07702e-07	4.83204e-06	5.26134	8.64703	7.91339	3.53323	28.7949	49.7192	14.9452	68.9458	39.9061	86.4766
ENSSSCG00000033623	2.19744	3.15381e-07	4.94141e-06	118.38	81.0659	230.478	93.6305	39.4036	50.5619	14.9452	16.6804	28.3777	19.7959
ENSSSCG00000015976	-1.02296	3.22857e-07	5.04822e-06	923.365	785.799	867.506	945.138	1721.63	2330.9	1143.88	1884.89	2045.85	1605.55
ENSSSCG00000017918	1.22218	3.26676e-07	5.10273e-06	522.188	589.079	723.086	438.12	198.533	224.158	385.126	200.165	215.493	239.634
ENSSSCG00000002387	-1.64061	3.29486e-07	5.13095e-06	38.1447	29.1837	21.7618	37.9822	129.577	91.0114	58.6311	88.9623	96.6615	127.11
ENSSSCG00000013326	3.73315	3.33239e-07	5.18414e-06	15.784	251.845	11.8701	136.029	12.1242	6.74159	13.7955	4.44811	3.54721	6.25132
ENSSSCG00000000396	1.13519	3.35039e-07	5.20685e-06	469.574	674.468	596.472	515.851	268.247	285.675	258.666	202.389	349.4	175.037
ENSSSCG00000003728	-1.14129	3.35476e-07	5.20837e-06	672.136	619.343	798.263	854.157	1855	1698.04	878.316	1923.81	1638.81	1748.29
ENSSSCG00000013573	1.28245	3.35817e-07	5.20839e-06	3310.7	2437.38	1783.48	1856.71	727.45	892.418	1531.31	936.328	929.369	773.08
ENSSSCG00000022324	1.04174	3.41623e-07	5.29229e-06	293.32	451.807	327.417	385.122	150.794	178.652	233.375	159.02	181.795	160.451
ENSSSCG00000029443	2.88609	3.41917e-07	5.29229e-06	81.5507	30.2646	52.4262	186.378	9.09313	5.05619	25.2918	11.1203	15.0756	6.25132
ENSSSCG00000032450	-1.33713	3.46123e-07	5.3466e-06	324.888	420.462	205.748	435.47	687.289	941.294	1168.02	717.258	1111.16	631.384
ENSSSCG00000002235	1.2472	3.55157e-07	5.48064e-06	368.294	350.205	656.812	445.187	203.838	198.034	250.619	128.995	193.323	176.079
ENSSSCG00000004624	-1.19517	3.61831e-07	5.57242e-06	415.646	554.491	676.595	524.684	238.695	278.933	312.699	186.821	305.06	229.215
ENSSSCG00000007806	1.0706	3.61812e-07	5.57242e-06	665.559	918.747	1031.71	995.487	2652.92	1941.58	1662.36	2979.12	1529.73	1643.06
ENSSSCG00000006175	1.62833	3.67072e-07	5.6418e-06	260.436	354.528	224.543	151.929	84.1115	104.495	60.9303	105.643	85.133	39.5917
ENSSSCG00000011917	-1.24344	3.78345e-07	5.80023e-06	6096.58	6550.12	6561.19	7070.87	22473.7	17136.3	7580.65	16877.3	13968	15290.7
ENSSSCG00000002656	-1.07781	3.78514e-07	5.80023e-06	548.494	299.403	487.663	564.433	966.903	873.035	861.072	1020.84	986.124	1308.61
ENSSSCG00000006093	-1.17126	3.86798e-07	5.92125e-06	445.898	596.645	307.633	321.524	1137.4	1011.24	857.623	795.1	1106.73	732.447
ENSSSCG00000011307	-1.41761	3.99843e-07	6.11484e-06	56.5594	28.1028	43.5237	39.7488	114.422	123.877	136.806	81.1781	117.945	94.8117
ENSSSCG00000033883	1.41272	4.06223e-07	6.1939e-06	535.341	618.263	311.59	468.153	165.192	147.472	312.699	172.364	154.304	138.571
ENSSSCG00000030300	2.05514	4.18028e-07	6.35494e-06	84.1814	299.403	157.279	249.976	22.7328	44.663	60.9303	81.1781	45.2269	32.2985
ENSSSCG00000009625	2.28146	4.47178e-07	6.76456e-06	73.6587	43.2351	203.77	84.7974	19.7018	35.3933	16.0948	18.9045	15.9624	18.754
ENSSSCG00000047186	1.32522	4.50455e-07	6.80742e-06	126.272	143.757	122.658	89.214	57.5898	53.9327	40.237	54.4894	44.3401	36.4661
ENSSSCG00000015414	-1.24118	4.52584e-07	6.83286e-06	138.11	107.007	163.214	81.2642	350.843	331.18	235.674	322.488	265.154	226.09
ENSSSCG00000015883	-1.3339	4.53242e-07	6.83607e-06	395.916	315.617	520.306	646.58	1245	1296.07	659.887	1296.63	1023.37	1586.79
ENSSSCG00000024596	-2.18082	4.53942e-07	6.8399e-06	528.764	235.632	327.417	247.326	1540.53	880.62	4003.01	1110.92	744.027	824.133
ENSSSCG00000004420	1.41531	4.58498e-07	6.89667e-06	1399.52	1037.64	1304.72	1198.65	422.831	408.709	854.174	483.732	282.89	328.194
ENSSSCG00000028420	-1.33867	4.58609e-07	6.89667e-06	1299.55	2027.73	1378.91	1074.1	5653.65	3317.7	2217.63	4072.25	2765.94	3898.74
ENSSSCG00000006311	-1.16245	4.63932e-07	6.96307e-06	3519.83	2385.5	2947.74	3608.31	6786.51	5451.42	5794.13	6905.7	5681.74	11221.1
ENSSSCG00000002001	1.58596	4.7056e-07	7.04875e-06	289.374	126.463	256.196	178.428	46.9812	91.0114	71.277	83.4021	45.2269	87.5185
ENSSSCG00000038013	-1.31845	4.84873e-07	7.24899e-06	126.272	156.727	159.257	107.763	378.88	289.046	511.585	235.75	391.967	250.053
ENSSSCG00000006631	1.23736	4.92166e-07	7.35086e-06	33054.4	25743.3	19947.7	25433.9	6262.89	9184.57	16394.9	11830.9	11766.1	10844
ENSSSCG00000017273	-1.20513	4.92741e-07	7.35229e-06	2066.39	3252.36	2148.49	1962.71	8026.2	6083.44	3632.83	4856.23	5652.48	4357.17
ENSSSCG00000028538	-1.18377	4.9817e-07	7.42607e-06	164.417	195.639	317.525	192.561	529.675	576.406	397.771	540.446	362.702	561.577
ENSSSCG00000025133	2.0122	5.04498e-07	7.50581e-06	232.814	185.911	518.327	264.992	80.3227	150.843	63.2296	31.1368	62.963	57.3038
ENSSSCG00000012292	1.83484	5.06173e-07	7.51662e-06	73.6587	127.544	95.9499	98.9303	13.6397	36.236	39.0874	15.5684	28.3777	34.3823
ENSSSCG00000029414	3.4436	5.12196e-07	7.5909e-06	47.352	119.978	126.614	48.5819	0	21.9102	6.89777	3.33609	10.6416	4.16755
ENSSSCG00000004225	-1.78064	5.31707e-07	7.85728e-06	231.499	193.477	116.723	48.5819	663.041	600.001	364.432	587.151	363.589	453.221
ENSSSCG00000003543	-1.05499	5.33309e-07	7.8658e-06	6.57667	24.8602	2.96752	23.8493	64.4097	91.8541	83.9229	62.2736	94.0011	59.3876
ENSSSCG00000046808	-2.36829	5.32998e-07	7.8658e-06	494.566	371.822	355.113	525.567	741.09	987.642	1208.26	772.86	1009.18	726.195
ENSSSCG00000011076	-2.28319	5.36016e-07	7.89812e-06	182.831	510.175	151.344	315.34	3394.01	509.832	1614.08	1041.97	711.216	1197.13
ENSSSCG00000002622	1.61483	5.49273e-07	8.07795e-06	136.795	152.404	168.16	126.313	78.0494	43.8203	43.6859	45.5932	52.3213	20.8377
ENSSSCG00000040533	1.11815	5.54928e-07	8.1533e-06	1716.51	1608.35	1330.44	1846.11	553.923	751.687	1048.46	550.454	946.218	642.844
ENSSSCG00000027806	-1.25707	5.62071e-07	8.24246e-06	260.436	218.337	266.088	151.045	563.774	467.698	366.731	717.258	417.684	675.143
ENSSSCG00000010166	1.28434	5.63737e-07	8.25898e-06	1628.38	1845.06	949.607	1102.37	426.619	490.45	730.014	558.238	778.613	418.839
ENSSSCG00000038954	1.09874	5.65197e-07	8.27248e-06	397.231	452.888	462.933	592.699	151.552	234.27	296.604	206.837	197.757	251.095
ENSSSCG00000007435	1.59312	5.65859e-07	8.27427e-06	203.877	235.632	490.63	232.31	82.5959	150.843	114.963	80.066	73.6046	76.0578
ENSSSCG00000028638	-1.12272	5.67953e-07	8.29699e-06	803.669	812.821	562.84	724.311	2026.25	1202.53	2211.89	1238.8	1485.39	1316.95
ENSSSCG00000007523	-1.67378	5.74679e-07	8.36338e-06	52.6134	24.8602	27.6969	26.4992	85.627	73.3148	96.5688	136.779	87.7934	144.822
ENSSSCG00000000735	-1.60857	5.78226e-07	8.40703e-06	1683.63	2376.85	1874.48	2074	4836.03	4864.9	12535.5	3644.12	7132.55	3624.73
ENSSSCG00000004236	1.10336	5.81961e-07	8.45332e-06	378.816	422.624	527.23	340.956	257.639	186.236	146.003	157.908	189.776	226.09
ENSSSCG00000007924	-1.07652	5.90645e-07	8.56323e-06	950.987	762.019	860.581	826.775	1648.89	1220.23	2533.78	2051.69	1377.2	1926.45
ENSSSCG00000021918	-1.14519	6.03333e-07	8.73893e-06	102.596	72.4189	75.1772	92.7472	206.869	247.753	183.941	169.028	182.681	143.78
ENSSSCG00000020965	-1.08621	6.10761e-07	8.80494e-06	149.948	107.007	130.571	190.794	250.061	347.192	327.644	259.103	358.268	302.147
ENSSSCG00000011896	-1.63429	6.12473e-07	8.81374e-06	34.1987	54.0439	25.7185	62.7148	120.484	117.978	91.9703	126.771	172.926	195.875
ENSSSCG00000037512	-1.61862	6.1252e-07	8.81374e-06	30.2527	19.4558	25.7185	27.3825	75.0183	82.5844	62.0799	54.4894	116.171	81.2672
ENSSSCG00000011853	-1.09599	6.30419e-07	9.04584e-06	414.33	351.286	301.698	452.253	740.332	629.496	723.116	983.033	662.441	1135.66
ENSSSCG00000035045	-1.10011	6.44835e-07	9.2237e-06	543.233	480.991	574.71	696.929	1441.26	1241.29	692.076	1293.29	1258.37	1457.6
ENSSSCG00000002389	1.03125	6.4522e-07	9.2237e-06	927.311	592.322	885.311	686.329	416.768	389.327	335.692	263.551	408.816	452.179
ENSSSCG00000022250	1.78175	6.57096e-07	9.38473e-06	57.8747	62.691	89.0257	103.347	29.5527	23.5956	12.6459	22.2406	31.0381	16.6702
ENSSSCG00000010176	-1.09794	6.63632e-07	9.46046e-06	189.408	292.918	201.792	186.378	656.979	377.529	420.764	419.235	480.647	437.593
ENSSSCG00000014390	1.20204	6.70167e-07	9.54475e-06	161.786	163.213	230.478	177.545	75.7761	62.3597	59.7807	98.9705	99.3219	82.3091
ENSSSCG00000029790	-1.00235	6.89741e-07	9.79624e-06	728.695	657.174	773.534	895.673	1425.35	1810.96	949.593	1562.4	1762.96	1670.15
ENSSSCG00000037845	-1.19909	7.04938e-07	9.99357e-06	157.84	206.448	217.618	196.977	461.476	605.9	357.534	372.53	585.29	300.064
ENSSSCG00000034572	-1.44269	7.1539e-07	1.01137e-05	135.479	212.933	160.246	197.861	641.066	604.215	466.749	330.272	599.478	239.634
ENSSSCG00000043817	1.37791	7.16681e-07	1.01226e-05	647.145	304.808	523.273	289.725	140.944	151.686	124.16	194.605	220.814	185.456
ENSSSCG00000011925	2.24554	7.19104e-07	1.01475e-05	36.8294	60.5292	52.4262	59.1815	15.1552	13.4832	9.19703	17.7925	6.20762	4.16755
ENSSSCG00000004859	-1.42617	7.22037e-07	1.01795e-05	74.9741	124.301	91.9932	143.979	332.657	274.72	164.397	314.704	247.418	425.09
ENSSSCG00000001801	-1.40572	7.23443e-07	1.019e-05	1711.25	1508.91	2945.76	2883.11	5667.29	7061.81	3071.81	7418.34	4856.13	7893.34
ENSSSCG00000010606	-1.73101	7.32815e-07	1.03125e-05	273.59	293.999	499.533	417.804	1418.53	1428.37	331.093	1351.11	1175.01	1693.07
ENSSSCG00000001073	-1.41943	7.34385e-07	1.03251e-05	130.218	148.08	118.701	100.697	378.88	397.754	139.105	354.737	397.288	325.069
ENSSSCG00000040125	2.00929	7.36825e-07	1.035e-05	757.633	2385.5	510.414	742.861	390.247	360.675	270.163	153.46	312.154	150.032
ENSSSCG00000014960	-1.53969	7.52476e-07	1.05505e-05	3710.56	2073.13	3491.78	3640.11	8543.75	5330.91	12417.1	12127.8	4555.5	13351.8
ENSSSCG00000007757	-1.01221	7.53914e-07	1.0561e-05	5615.16	7920.68	4477	9053.89	12716	11599.7	14069.2	14575.4	15262.8	13672.7
ENSSSCG00000031703	2.27459	7.60075e-07	1.06376e-05	64.4514	157.808	285.871	92.7472	42.4346	17.6967	37.9377	50.0413	23.0569	15.6283
ENSSSCG00000005170	-1.54428	7.81683e-07	1.0864e-05	357.771	176.183	289.828	489.352	640.308	658.99	778.298	890.735	853.104	992.919
ENSSSCG00000013433	-1.28811	7.81169e-07	1.0864e-05	89.4427	123.22	161.235	219.943	460.719	450.844	200.035	448.147	429.212	615.755
ENSSSCG00000010816	-1.66077	8.02552e-07	1.11039e-05	286.743	317.778	499.533	312.691	1759.52	788.766	463.3	1480.11	790.141	1438.85
ENSSSCG00000003753	3.90752	8.1164e-07	1.12059e-05	26.3067	20.5367	33.6319	15.0162	1.51552	1.6854	2.29926	0	0	4.16755
ENSSSCG00000027550	1.22717	8.17292e-07	1.12738e-05	744.479	862.541	1203.82	938.072	359.936	336.237	638.044	408.114	260.72	402.168
ENSSSCG00000040666	1.02419	8.19625e-07	1.12958e-05	3735.55	4412.15	2593.61	3012.96	1825.45	1794.95	2062.43	1268.82	1868.49	1322.15
ENSSSCG00000041921	-6.08674	8.28248e-07	1.13942e-05	0	0	0	0	9.09313	17.6967	22.9926	11.1203	7.09442	11.4608
ENSSSCG00000009889	1.26833	8.4318e-07	1.15767e-05	1711.25	1730.49	1128.65	751.694	462.234	561.237	730.014	558.238	403.495	599.085
ENSSSCG00000016705	1.06815	8.56474e-07	1.1709e-05	564.278	378.308	465.901	432.82	205.353	182.023	251.769	306.92	200.417	171.911
ENSSSCG00000010911	-1.53926	8.64096e-07	1.18026e-05	165.732	83.2277	140.463	214.644	578.929	395.226	252.918	539.334	298.852	569.912
ENSSSCG00000022787	-1.19457	8.73139e-07	1.19156e-05	73.6587	116.735	140.463	134.263	322.048	206.461	309.25	302.472	213.719	250.053
ENSSSCG00000029698	-1.16047	8.97149e-07	1.21998e-05	851.021	1303.54	1058.42	705.762	2615.03	1469.67	2247.52	2262.98	1695.57	2848.52
ENSSSCG00000023630	-1.81554	8.98139e-07	1.22024e-05	64.4514	76.7424	86.0581	189.028	361.452	316.855	172.444	449.259	289.984	615.755
ENSSSCG00000013012	1.12118	9.17834e-07	1.2448e-05	205.192	316.697	227.51	178.428	106.087	123.877	100.018	104.531	119.718	84.3929
ENSSSCG00000023408	-1.50614	9.24336e-07	1.25185e-05	1010.18	1455.94	1958.56	1892.04	4984.55	3028.66	2817.74	6284.07	2804.96	7000.44
ENSSSCG00000014238	2.98236	9.25485e-07	1.25185e-05	289.374	429.109	358.081	441.653	133.366	177.809	235.674	159.02	151.643	211.503
ENSSSCG00000020758	1.09525	9.24945e-07	1.25185e-05	49.9827	31.3455	48.4695	32.6823	7.57761	0	9.19703	7.7842	3.54721	3.12566
ENSSSCG00000032488	1.3886	9.45969e-07	1.27618e-05	7727.59	4804.51	4151.56	4434.2	1130.58	1493.26	3275.29	2250.75	2088.42	1861.85
ENSSSCG00000006821	-2.01186	9.70897e-07	1.30751e-05	28.9374	32.4264	77.1556	28.2658	149.279	141.573	355.235	125.659	130.36	110.44
ENSSSCG00000015106	-1.14137	9.7979e-07	1.31602e-05	1867.77	1541.33	1460.02	1179.21	4914.84	3516.58	3645.47	2782.3	3035.52	2110.86
ENSSSCG00000009228	2.26677	9.8424e-07	1.31969e-05	51.298	176.183	88.0365	60.0649	15.1552	25.2809	5.74814	25.5767	22.1701	22.9215
ENSSSCG00000013546	3.7484	1.00536e-06	1.34448e-05	23.676	43.2351	237.402	15.0162	4.54657	7.58428	3.44889	15.5684	2.66041	2.08377
ENSSSCG00000001661	-1.0072	1.007e-06	1.3454e-05	1884.87	1419.19	1791.39	1732.16	3157.59	2304.78	3744.34	4234.6	2796.09	4349.88
ENSSSCG00000000741	1.37768	1.0078e-06	1.3454e-05	168.363	137.272	92.9824	198.744	44.7079	47.1911	73.5762	57.8255	60.3026	62.5132
ENSSSCG00000039188	2.25108	1.0156e-06	1.35346e-05	110.488	117.816	68.253	37.0989	9.09313	26.9663	17.2444	21.1285	7.98122	22.9215
ENSSSCG00000034373	-1.24387	1.02174e-06	1.36046e-05	415.646	382.631	423.367	552.067	1094.96	870.507	586.311	1166.52	979.917	1605.55
ENSSSCG00000011822	-1.06915	1.02383e-06	1.36206e-05	1091.73	1301.38	1173.16	1407.99	2457.42	3679.22	1923.33	2587.69	3181.85	1826.43
ENSSSCG00000044058	-2.05464	1.04037e-06	1.38166e-05	34.1987	28.1028	17.8051	45.9319	74.2606	193.821	125.31	151.236	191.549	50.0106
ENSSSCG00000000753	-1.41554	1.04634e-06	1.38719e-05	1716.51	1898.02	2072.32	1597.9	4692.06	3340.46	2629.2	6217.35	3791.08	8479.92
ENSSSCG00000009682	-1.3583	1.04967e-06	1.39041e-05	131.533	97.2791	103.863	75.0811	260.67	234.27	154.05	358.073	213.719	342.781
ENSSSCG00000011876	1.27105	1.05179e-06	1.39202e-05	211.769	122.139	240.369	186.378	71.2295	90.1687	105.766	64.4976	72.7178	68.7646
ENSSSCG00000035617	2.31909	1.05615e-06	1.39553e-05	48.6674	55.1248	53.4154	61.8315	4.54657	11.7978	11.4963	24.4646	5.32081	9.37698
ENSSSCG00000022430	-1.168	1.05627e-06	1.39553e-05	401.177	338.315	571.743	408.088	1234.39	1116.58	657.587	1221.01	799.896	765.787
ENSSSCG00000001756	-1.18602	1.0644e-06	1.40506e-05	886.535	897.129	1181.07	878.007	2350.57	2669.67	1042.71	2365.28	2207.25	2478.65
ENSSSCG00000048585	1.49339	1.07016e-06	1.41023e-05	823.399	1126.28	486.674	1020.22	367.514	300.843	269.013	153.46	477.1	271.933
ENSSSCG00000039046	1.02896	1.07713e-06	1.4182e-05	21682	26978.7	22992.4	16122.1	12783.4	13897.8	9171.74	9603.48	11469	7594.32
ENSSSCG00000043262	-6.74188	1.08105e-06	1.42215e-05	0	0	0	0	7.57761	8.42698	13.7955	14.4564	77.1518	3.12566
ENSSSCG00000050552	-2.15911	1.08749e-06	1.42825e-05	10.5227	4.32351	11.8701	12.3663	25.7639	42.1349	44.8355	52.2653	60.3026	38.5498
ENSSSCG00000002690	-1.85518	1.10301e-06	1.44607e-05	22.3607	38.9116	23.7402	31.799	119.726	78.3709	57.4814	184.597	71.831	123.985
ENSSSCG00000042126	4.5362	1.10552e-06	1.44813e-05	27.622	28.1028	34.6211	17.6661	4.54657	0	0	0	1.7736	0
ENSSSCG00000026427	1.64265	1.1106e-06	1.45355e-05	1096.99	849.571	1059.41	1074.1	129.577	207.304	540.325	482.62	244.757	358.409
ENSSSCG00000031635	1.26229	1.11334e-06	1.45588e-05	355.14	403.168	255.207	293.258	122	123.034	209.232	107.867	160.511	94.8117
ENSSSCG00000032188	1.33468	1.12537e-06	1.47036e-05	1308.76	1398.66	1029.73	816.175	297.8	541.012	667.934	369.193	544.497	287.561
ENSSSCG00000000110	1.17532	1.13155e-06	1.47718e-05	532.71	404.249	398.637	621.848	184.136	164.326	156.349	267.999	243.871	284.435
ENSSSCG00000033054	1.3364	1.146e-06	1.49478e-05	142.056	193.477	297.741	159.878	80.3227	77.5282	102.317	54.4894	78.9254	78.1415
ENSSSCG00000012841	1.58984	1.16363e-06	1.51519e-05	27252.4	13676.4	19362.1	29739.2	2966.63	5730.35	12279.2	7766.41	8796.19	7326.55
ENSSSCG00000034699	1.95635	1.1866e-06	1.54076e-05	102.596	76.7424	76.1664	59.1815	18.1863	25.2809	16.0948	37.809	8.86802	15.6283
ENSSSCG00000036665	1.06263	1.18729e-06	1.54076e-05	277.536	380.469	418.421	299.441	163.676	128.09	219.579	185.709	151.643	141.697
ENSSSCG00000011384	-1.23305	1.19868e-06	1.55291e-05	74.9741	140.514	96.9391	133.379	308.409	195.506	300.053	224.63	218.153	330.278
ENSSSCG00000029760	-1.39226	1.21269e-06	1.5671e-05	272.274	582.594	367.973	560.9	1061.62	1049.16	1056.51	742.835	1669.85	990.835
ENSSSCG00000033041	-1.29522	1.21256e-06	1.5671e-05	1275.87	1500.26	1321.54	1430.07	2546.08	2569.39	3452.33	5637.98	2047.63	5514.71
ENSSSCG00000007077	-1.33987	1.21607e-06	1.57014e-05	226.238	359.933	487.663	270.292	1056.32	1167.14	596.657	951.896	765.311	567.829
ENSSSCG00000038455	-1.41919	1.22003e-06	1.57393e-05	1237.73	1726.16	1327.47	1841.69	3897.92	3022.76	1993.46	4889.59	3805.27	6997.31
ENSSSCG00000008553	-1.09299	1.23035e-06	1.58592e-05	2099.27	1896.94	1550.04	2085.49	3490.25	4052.54	5783.78	2638.84	5043.25	3410.1
ENSSSCG00000012978	1.12022	1.24202e-06	1.59826e-05	288.058	349.124	252.239	311.807	116.695	168.54	175.893	110.091	159.624	97.9374
ENSSSCG00000002013	1.03061	1.28148e-06	1.6449e-05	4804.92	4307.3	2801.34	5382.87	1679.96	1979.5	2815.44	1923.81	2282.63	2020.22
ENSSSCG00000035284	1.32087	1.30846e-06	1.67393e-05	2545.17	1411.63	1408.58	2163.22	640.308	509.832	523.081	912.975	1149.3	784.541
ENSSSCG00000037364	3.84685	1.31606e-06	1.68225e-05	23.676	17.2941	113.755	27.3825	0.757761	8.42698	5.74814	2.22406	0.886802	1.04189
ENSSSCG00000016087	-1.12675	1.31822e-06	1.68264e-05	94.7041	68.0954	92.9824	70.6645	195.502	212.36	127.609	202.389	157.851	169.828
ENSSSCG00000041478	1.71392	1.32127e-06	1.68386e-05	406.438	468.02	197.835	347.14	42.4346	155.056	141.404	135.667	100.209	75.0159
ENSSSCG00000016033	1.00789	1.34495e-06	1.71063e-05	764.209	766.343	1102.93	1194.23	408.433	573.878	351.786	531.55	514.345	476.142
ENSSSCG00000023924	1.47383	1.35473e-06	1.72021e-05	197.3	167.536	351.157	201.394	95.4779	130.618	60.9303	75.6179	70.0574	61.4713
ENSSSCG00000031870	-1.31687	1.36708e-06	1.73446e-05	71.0281	78.9041	86.0581	52.1151	142.459	112.922	181.641	209.061	238.55	191.707
ENSSSCG00000005453	1.12471	1.37619e-06	1.74458e-05	3126.55	5710.28	3827.11	2829.23	2125.52	2126.97	1735.94	1678.05	1786.02	1203.38
ENSSSCG00000001488	-1.00895	1.38008e-06	1.74663e-05	384.078	382.631	280.925	237.609	824.444	687.642	618.5	490.405	657.121	592.834
ENSSSCG00000032969	1.35606	1.42051e-06	1.79631e-05	218.346	203.205	314.557	174.011	62.8942	99.4384	125.31	70.0578	66.5102	110.44
ENSSSCG00000007212	3.56518	1.42849e-06	1.80491e-05	31.568	48.6395	26.7077	23.8493	0	3.37079	6.89777	2.22406	4.43401	0
ENSSSCG00000023178	2.94481	1.44434e-06	1.82344e-05	36.8294	19.4558	26.7077	24.7326	6.06209	3.37079	2.29926	1.11203	5.32081	2.08377
ENSSSCG00000036247	-1.76643	1.48001e-06	1.86387e-05	22.3607	56.2057	12.8593	40.6321	81.8382	134.832	118.412	105.643	107.303	128.152
ENSSSCG00000035430	1.46783	1.51401e-06	1.90321e-05	6574.04	5697.31	5176.35	7443.62	1544.32	1845.51	948.443	2902.39	3383.15	2874.57
ENSSSCG00000040554	1.30287	1.51497e-06	1.90321e-05	148.633	140.514	160.246	169.595	81.0804	45.5057	89.671	45.5932	65.6234	48.9687
ENSSSCG00000008809	2.53776	1.52527e-06	1.91386e-05	102.596	89.7129	46.4912	160.762	6.06209	26.9663	36.7881	15.5684	6.20762	12.5026
ENSSSCG00000033276	-1.71164	1.52936e-06	1.91657e-05	428.799	118.897	183.986	395.721	455.414	766.855	1181.82	866.27	1167.03	1100.23
ENSSSCG00000033185	-1.07804	1.53428e-06	1.9196e-05	2161.09	1878.57	2808.27	2867.21	3746.37	5334.28	3668.46	7168.14	5045.02	5808.52
ENSSSCG00000038631	1.18236	1.55311e-06	1.94e-05	202.562	244.279	325.438	254.392	95.4779	129.776	160.948	92.2984	84.2462	117.733
ENSSSCG00000049831	-6.13976	1.57482e-06	1.96551e-05	0	0	0	0	13.6397	15.1686	3.44889	17.7925	7.09442	25.0053
ENSSSCG00000010533	1.19247	1.58137e-06	1.97208e-05	968.086	1037.64	537.122	914.222	259.154	402.81	362.133	364.745	552.478	327.153
ENSSSCG00000001453	1.52739	1.61035e-06	2.00334e-05	1203.53	1343.53	862.56	2282.46	466.023	792.136	269.013	473.724	605.686	354.242
ENSSSCG00000013304	-1.1504	1.62492e-06	2.01983e-05	990.447	1150.05	685.498	696.046	2439.99	1721.63	2724.62	1435.63	1902.19	1498.23
ENSSSCG00000038190	1.29938	1.62824e-06	2.02231e-05	384.078	216.176	353.135	358.622	89.4158	117.978	190.838	164.58	97.5483	141.697
ENSSSCG00000004907	1.29558	1.6449e-06	2.03806e-05	205.192	218.337	298.731	239.376	124.273	118.82	51.7333	116.763	97.5483	77.0997
ENSSSCG00000017551	1.11213	1.7044e-06	2.10159e-05	251.229	291.837	448.096	385.122	134.881	187.079	172.444	116.763	185.342	159.409
ENSSSCG00000036766	-1.0684	1.72952e-06	2.13067e-05	618.207	493.962	615.266	885.073	1151.8	1330.62	1105.94	1209.89	1986.44	1436.76
ENSSSCG00000012853	1.86362	1.77395e-06	2.18139e-05	147.317	150.242	200.802	134.263	25.7639	58.9889	82.7732	42.2571	16.8492	35.4242
ENSSSCG00000033453	1.28241	1.77481e-06	2.18139e-05	419.592	346.962	490.63	355.089	181.863	243.54	182.791	107.867	177.36	98.9793
ENSSSCG00000006648	1.23044	1.78253e-06	2.18913e-05	443.268	460.454	553.937	419.571	258.396	301.686	149.452	192.381	129.473	166.702
ENSSSCG00000004071	-1.25786	1.79882e-06	2.2056e-05	210.454	131.867	291.806	196.977	532.706	399.439	394.323	371.417	680.177	603.253
ENSSSCG00000000272	-1.12914	1.80238e-06	2.2082e-05	351.194	353.447	361.049	470.802	904.009	752.53	456.402	920.76	900.991	1108.57
ENSSSCG00000000067	-2.45055	1.82961e-06	2.23799e-05	1.31533	15.1323	6.92422	5.29984	28.0372	32.0225	43.6859	36.6969	42.5665	55.22
ENSSSCG00000000137	2.08373	1.8333e-06	2.24072e-05	163.101	147	424.356	148.396	26.5216	69.944	93.1199	46.7052	54.9818	21.8796
ENSSSCG00000010573	1.099	1.87772e-06	2.29136e-05	854.967	651.77	742.87	1068.8	289.465	386.799	406.968	372.53	568.44	300.064
ENSSSCG00000015522	1.26848	1.89074e-06	2.30541e-05	1336.38	1292.73	1769.63	975.171	869.152	433.99	536.876	706.138	393.74	405.294
ENSSSCG00000050540	-1.83331	1.91192e-06	2.32753e-05	17.0993	17.2941	37.5886	30.0324	81.8382	41.2922	134.507	97.8585	91.3407	104.189
ENSSSCG00000005011	-1.07975	1.92901e-06	2.34277e-05	370.924	391.278	519.316	399.255	1118.46	1105.62	574.814	1031.96	721.857	776.206
ENSSSCG00000014157	1.60772	1.95098e-06	2.3657e-05	365.663	246.44	930.813	397.488	169.738	225	146.003	113.427	141.002	159.409
ENSSSCG00000028943	1.40876	1.97389e-06	2.39159e-05	8266.88	4479.16	5247.57	5787.42	1349.57	1633.15	4217.99	2027.23	2210.8	1998.34
ENSSSCG00000005219	-1.00991	1.98118e-06	2.39474e-05	970.717	1057.1	1321.54	1149.18	2563.51	2961.24	1264.59	2837.9	2415.65	2273.4
ENSSSCG00000009988	1.32457	1.98002e-06	2.39474e-05	127.587	76.7424	101.885	110.413	45.4657	40.4495	34.4889	34.4729	56.7554	36.4661
ENSSSCG00000008398	-1.08507	1.97876e-06	2.39474e-05	1486.33	1787.77	1814.15	1448.62	3952.48	3575.57	1991.16	3241.56	2824.47	4159.21
ENSSSCG00000008540	-1.03532	2.00797e-06	2.42521e-05	7746	6967.34	8146.84	8664.35	14042.8	18239.4	9506.28	20598.1	14405.2	20127.2
ENSSSCG00000011000	-1.68207	2.03753e-06	2.45899e-05	2989.76	3187.51	2550.09	1329.38	16063	5421.08	3919.08	8807.26	5592.18	8597.65
ENSSSCG00000004238	-1.17101	2.05884e-06	2.48274e-05	887.851	1350.02	1111.83	1346.16	4053.26	2239.89	1625.57	2453.13	2373.97	3116.28
ENSSSCG00000025686	1.51681	2.09147e-06	2.52012e-05	132.849	123.22	131.56	75.9644	49.2545	38.7641	51.7333	20.0165	34.5853	47.9268
ENSSSCG00000006923	1.25381	2.1386e-06	2.57084e-05	224.922	214.014	577.678	242.909	97.7512	139.045	31.04	63.3856	24.8305	73.974
ENSSSCG00000033909	2.13222	2.13698e-06	2.57084e-05	169.678	272.381	429.302	240.259	109.875	128.09	119.561	114.539	94.0011	134.403
ENSSSCG00000037527	-1.38599	2.23634e-06	2.67994e-05	1556.04	701.49	651.866	1294.04	2589.27	3337.09	2439.51	1810.38	4088.16	2208.8
ENSSSCG00000048041	-1.85428	2.23961e-06	2.68177e-05	28.9374	24.8602	18.7943	26.4992	59.8631	66.5732	47.1348	115.651	91.3407	156.283
ENSSSCG00000028672	2.44078	2.25344e-06	2.69622e-05	47.352	78.9041	30.6644	20.3161	6.06209	10.1124	4.59851	8.89623	10.6416	8.3351
ENSSSCG00000044764	2.11625	2.27002e-06	2.71393e-05	63.1361	76.7424	117.712	83.9141	29.5527	21.0675	27.5911	17.7925	3.54721	18.754
ENSSSCG00000034727	1.76247	2.27897e-06	2.72252e-05	80.2354	148.08	157.279	92.7472	30.3104	26.9663	17.2444	63.3856	40.7929	33.3404
ENSSSCG00000038859	1.01365	2.31603e-06	2.76249e-05	1792.8	1800.74	1009.95	1255.18	621.364	756.743	865.67	752.843	806.103	549.075
ENSSSCG00000005106	1.99118	2.32523e-06	2.77131e-05	78.9201	78.9041	199.813	108.647	21.9751	41.2922	37.9377	36.6969	9.75483	29.1728
ENSSSCG00000014908	1.60459	2.37237e-06	2.8253e-05	798.408	805.255	287.85	615.665	186.409	215.731	177.043	131.219	377.778	146.906
ENSSSCG00000010703	1.0344	2.3879e-06	2.83881e-05	2045.35	3225.34	4497.77	2369.03	1727.69	1560.68	1370.36	1457.87	1426.87	1345.08
ENSSSCG00000037912	-1.29823	2.38927e-06	2.83881e-05	2020.35	1084.12	1340.33	1957.41	3175.78	2951.13	6763.26	3828.71	2828.9	4070.65
ENSSSCG00000024481	-1.04236	2.49093e-06	2.95273e-05	48846.3	30405.1	36278.9	48948.4	58093	71260.3	85155.3	99779	79212.7	114640
ENSSSCG00000008820	1.99157	2.5246e-06	2.98803e-05	86.8121	100.522	169.149	93.6305	40.9191	43.8203	21.8429	13.3443	11.5284	37.5079
ENSSSCG00000047567	3.8491	2.52683e-06	2.98836e-05	49.9827	32.4264	15.8268	27.3825	0	0	2.29926	2.22406	1.7736	7.29321
ENSSSCG00000005324	1.41998	2.54959e-06	3.00832e-05	74.9741	103.764	85.069	67.1313	24.2483	30.3371	21.8429	40.033	31.9249	37.5079
ENSSSCG00000000884	-1.56107	2.56405e-06	3.02305e-05	142.056	242.117	249.272	376.289	799.438	787.923	269.013	795.1	844.236	979.374
ENSSSCG00000050236	-1.82375	2.59292e-06	3.04794e-05	17.0993	20.5367	30.6644	22.0827	99.2667	50.5619	41.3866	102.307	70.9442	117.733
ENSSSCG00000000273	1.036	2.59311e-06	3.04794e-05	2220.28	2046.1	2211.79	1509.57	725.935	937.923	1496.82	938.552	926.709	818.923
ENSSSCG00000000625	-1.29035	2.65505e-06	3.11836e-05	281.482	278.867	282.904	263.225	569.836	885.676	292.006	750.619	671.309	888.73
ENSSSCG00000024722	-1.27982	2.65972e-06	3.11908e-05	301.212	191.316	205.748	197.861	422.073	569.664	679.43	303.584	670.423	464.682
ENSSSCG00000034625	-1.21243	2.65858e-06	3.11908e-05	159.155	141.595	216.629	166.945	456.172	582.305	204.634	393.658	479.76	375.079
ENSSSCG00000008577	-1.12185	2.66712e-06	3.12361e-05	192.039	190.235	156.29	166.062	312.955	280.619	477.096	447.035	274.909	508.441
ENSSSCG00000011027	-1.07464	2.66766e-06	3.12361e-05	1807.27	2255.79	2466.01	2098.74	5245.98	5703.38	2448.71	5394.45	4066.88	4398.85
ENSSSCG00000015140	-1.52964	2.6848e-06	3.14128e-05	57580.1	29531.8	32790.1	18532.7	153150	53079	113628	112016	65932	101706
ENSSSCG00000003134	-1.08458	2.68939e-06	3.14425e-05	1119.35	1237.61	956.531	745.511	2580.18	1726.69	3121.24	1660.26	2100.84	1719.11
ENSSSCG00000044610	5.14664	2.70836e-06	3.1616e-05	24.9914	20.5367	10.8809	10.5997	0.757761	0.842698	0	0	0	1.04189
ENSSSCG00000007998	1.91492	2.74506e-06	3.19715e-05	56.5594	88.6321	126.614	57.4149	39.4036	24.4383	18.3941	17.7925	13.302	16.6702
ENSSSCG00000031098	-1.02697	2.76579e-06	3.21641e-05	88.1274	87.5512	106.831	121.013	281.129	204.776	185.09	191.269	190.663	182.33
ENSSSCG00000034147	1.14387	2.79528e-06	3.24824e-05	347.248	458.293	265.099	257.042	143.217	144.101	159.798	179.037	175.587	98.9793
ENSSSCG00000003583	1.16038	2.80808e-06	3.25572e-05	615.577	997.651	587.569	567.083	280.372	369.945	287.407	236.862	441.628	239.634
ENSSSCG00000036516	-1.47138	2.87921e-06	3.33314e-05	31.568	22.6985	24.7294	34.449	78.8071	50.5619	88.5214	81.1781	104.643	68.7646
ENSSSCG00000008952	2.81983	2.89558e-06	3.34452e-05	34.1987	48.6395	61.3288	59.1815	3.03104	7.58428	0	17.7925	8.86802	6.25132
ENSSSCG00000005508	-1.12071	2.90411e-06	3.35185e-05	92.0734	140.514	123.647	115.713	297.8	240.169	168.995	309.144	213.719	311.524
ENSSSCG00000035952	1.20192	2.91734e-06	3.36207e-05	999.654	1518.63	2579.77	1295.81	680.469	723.878	788.645	662.769	493.949	821.007
ENSSSCG00000025996	-1.53157	2.93033e-06	3.37449e-05	804.985	799.85	918.943	2268.33	2124	2313.21	4389.28	4384.73	3342.36	4237.36
ENSSSCG00000014851	1.42671	2.9635e-06	3.40124e-05	272.274	216.176	427.323	264.109	100.024	112.922	146.003	47.8172	127.7	123.985
ENSSSCG00000016686	2.73869	2.97852e-06	3.41461e-05	202.562	15.1323	50.4479	219.06	27.2794	15.1686	13.7955	15.5684	12.4152	25.0053
ENSSSCG00000014076	-1.57289	3.02167e-06	3.45891e-05	60.5054	98.36	66.2747	79.4976	252.334	407.023	163.247	142.34	256.286	137.529
ENSSSCG00000003740	-1.78518	3.06868e-06	3.50227e-05	13.1533	7.56615	13.8484	20.3161	43.9501	55.6181	41.3866	44.4811	40.7929	60.4295
ENSSSCG00000011326	1.17037	3.13099e-06	3.5575e-05	65.7667	32.4264	75.1772	68.8979	134.124	194.663	113.813	183.485	125.926	218.796
ENSSSCG00000000493	-1.41566	3.13067e-06	3.5575e-05	260.436	369.661	570.753	584.749	159.888	178.652	198.886	224.63	199.531	231.299
ENSSSCG00000034555	2.67691	3.14346e-06	3.56903e-05	56.5594	88.6321	91.9932	63.5981	16.6707	29.4944	11.4963	2.22406	3.54721	6.25132
ENSSSCG00000027466	1.13437	3.14717e-06	3.57059e-05	9903.15	13941.2	13018.5	7819.91	6152.26	5105.07	6151.66	4183.45	5983.26	2954.79
ENSSSCG00000035223	-1.87106	3.1599e-06	3.5771e-05	347.248	297.242	599.439	742.861	1069.2	1366.86	654.139	2976.9	1613.09	3227.77
ENSSSCG00000007019	-1.05866	3.17614e-06	3.59283e-05	3230.46	3028.62	3907.24	4594.08	8930.21	5308.16	8095.68	8801.7	5163.85	9825
ENSSSCG00000008378	1.08523	3.21455e-06	3.6336e-05	248.598	265.896	213.662	251.742	84.1115	155.899	140.255	111.203	116.171	85.4348
ENSSSCG00000013243	1.54179	3.22304e-06	3.63483e-05	698.443	1218.15	1344.29	847.091	400.098	637.08	485.143	415.899	548.931	354.242
ENSSSCG00000014598	1.4431	3.2243e-06	3.63483e-05	103.911	167.536	83.0906	141.329	46.9812	45.5057	31.04	26.6887	66.5102	37.5079
ENSSSCG00000029066	1.11674	3.22215e-06	3.63483e-05	5110.07	4053.3	2081.22	5623.13	958.568	1264.05	1923.33	1825.95	1028.69	2306.74
ENSSSCG00000016763	1.02234	3.25723e-06	3.66564e-05	326.203	393.44	558.883	329.473	241.726	190.45	228.776	167.916	190.663	167.744
ENSSSCG00000021040	1.27617	3.27627e-06	3.67896e-05	267.013	355.609	352.146	302.974	100.782	136.517	225.327	141.228	94.0011	95.8536
ENSSSCG00000004799	-1.00919	3.28177e-06	3.68245e-05	264.382	370.741	298.731	326.823	500.122	748.316	490.891	660.545	533.855	875.185
ENSSSCG00000050092	2.21641	3.3023e-06	3.70007e-05	219.661	183.749	81.1123	150.162	16.6707	26.9663	42.5363	40.033	8.86802	70.8483
ENSSSCG00000008352	-1.32027	3.32347e-06	3.72108e-05	487.989	838.762	342.254	319.757	1814.08	1061.8	940.396	1177.64	1235.32	1214.84
ENSSSCG00000016489	2.51177	3.37997e-06	3.77606e-05	42.0907	28.1028	32.6427	31.799	7.57761	8.42698	10.3467	2.22406	4.43401	2.08377
ENSSSCG00000036434	1.07187	3.40751e-06	3.80406e-05	1250.88	1169.51	1002.03	1059.08	425.104	523.316	803.59	375.866	647.366	423.006
ENSSSCG00000047003	-1.1774	3.42479e-06	3.82057e-05	195.985	85.3894	119.69	154.579	273.552	281.461	286.257	340.281	276.682	424.048
ENSSSCG00000041416	1.48868	3.42876e-06	3.82222e-05	347.248	298.323	317.525	242.909	173.527	75.0002	91.9703	46.7052	136.568	118.775
ENSSSCG00000011449	-1.09319	3.47683e-06	3.86177e-05	432.745	572.866	707.259	401.021	2046.71	1226.13	690.927	1561.29	1069.48	1239.85
ENSSSCG00000038913	-1.30509	3.46982e-06	3.86177e-05	1504.74	2410.36	1617.3	1478.66	5462.7	4055.06	4189.25	2981.35	2917.58	2828.72
ENSSSCG00000049384	1.60393	3.50993e-06	3.89572e-05	76.2894	79.985	70.2314	74.1978	13.6397	19.3821	37.9377	18.9045	27.4909	32.2985
ENSSSCG00000006488	1.07143	3.53427e-06	3.91706e-05	910.211	852.813	792.328	788.793	276.583	298.315	355.235	534.886	363.589	560.535
ENSSSCG00000032170	-1.63778	3.53937e-06	3.91989e-05	801.039	1754.27	1467.93	1199.53	5436.93	1901.13	3117.79	4011.09	2314.55	7600.57
ENSSSCG00000014672	1.61037	3.56569e-06	3.94334e-05	88.1274	77.8233	168.16	101.58	25.0061	50.5619	21.8429	44.4811	32.8117	39.5917
ENSSSCG00000036438	1.0243	3.58933e-06	3.96377e-05	4209.07	8790.79	6029.02	5155.86	2174.02	3108.71	3152.28	3550.71	3160.56	2691.19
ENSSSCG00000025770	1.76174	3.62481e-06	3.99971e-05	220.976	145.919	409.518	169.595	96.9934	114.607	71.277	45.5932	46.1137	42.7174
ENSSSCG00000032034	-4.03733	3.75956e-06	4.13983e-05	2.63067	2.16176	0	0.883307	8.33537	19.3821	34.4889	31.1368	11.5284	28.131
ENSSSCG00000024696	-1.06033	3.76657e-06	4.14457e-05	473.52	460.454	620.212	628.914	1475.36	1228.65	640.343	1219.9	1047.31	1219.01
ENSSSCG00000027487	1.51492	3.81071e-06	4.19014e-05	278.851	209.69	413.475	191.678	121.242	159.27	59.7807	81.1781	79.8122	70.8483
ENSSSCG00000012000	-1.14572	3.81608e-06	4.19304e-05	773.417	958.739	1402.65	1084.7	3072.72	2244.11	1287.58	2190.7	2377.52	2833.93
ENSSSCG00000023873	-1.26854	3.8429e-06	4.21647e-05	1402.15	2710.84	1473.87	1657.97	6726.64	3198.04	3172.97	4654.95	3131.3	5296.95
ENSSSCG00000001463	1.44858	3.90426e-06	4.28073e-05	248.598	135.11	226.521	279.125	96.9934	112.922	88.5214	42.2571	90.4539	56.2619
ENSSSCG00000017535	1.47562	3.9167e-06	4.29131e-05	49.9827	59.4483	61.3288	60.0649	26.5216	18.5394	19.5437	15.5684	23.9437	19.7959
ENSSSCG00000016841	-1.13464	4.00927e-06	4.38334e-05	553.756	282.109	526.241	606.832	928.257	870.507	1454.28	1085.34	857.538	1291.94
ENSSSCG00000003112	1.49401	4.05781e-06	4.43009e-05	1862.51	1982.33	1307.69	1561.69	4227.55	3426.41	4046.69	2284.11	4028.74	2490.11
ENSSSCG00000010136	-1.02597	4.05755e-06	4.43009e-05	259.121	222.661	183.986	340.956	35.6148	74.1575	90.8206	113.427	108.19	115.649
ENSSSCG00000040575	1.61174	4.07913e-06	4.44703e-05	532.71	171.86	403.583	343.606	103.055	210.675	104.616	101.195	125.926	65.6389
ENSSSCG00000011038	2.12896	4.09577e-06	4.462e-05	281.482	552.329	901.138	545	214.446	290.731	74.7258	73.3939	71.831	55.22
ENSSSCG00000042682	1.00599	4.14631e-06	4.50746e-05	1571.82	779.314	903.116	1017.57	613.786	616.855	464.45	500.413	446.062	545.949
ENSSSCG00000005930	1.20134	4.18141e-06	4.53918e-05	186.777	155.647	206.737	156.345	74.2606	106.18	52.8829	93.4104	78.0386	54.1781
ENSSSCG00000003584	2.58089	4.19991e-06	4.55282e-05	98.6501	63.7718	202.781	62.7148	9.09313	43.8203	4.59851	10.0083	14.1888	25.0053
ENSSSCG00000035965	1.80328	4.24961e-06	4.60019e-05	4971.96	1936.93	2810.24	2412.31	367.514	1213.49	1558.9	1064.21	415.91	594.918
ENSSSCG00000030217	1.7625	4.30476e-06	4.65333e-05	110.488	108.088	181.019	133.379	50.0122	47.1911	60.9303	13.3443	40.7929	22.9215
ENSSSCG00000000807	-1.378	4.3196e-06	4.66608e-05	69.7127	68.0954	47.4804	52.1151	131.85	218.259	116.112	134.555	103.756	217.754
ENSSSCG00000023373	-1.12901	4.32892e-06	4.67285e-05	181.516	155.647	175.084	87.4474	389.489	277.248	362.133	326.936	242.984	363.619
ENSSSCG00000016215	3.14387	4.33767e-06	4.67901e-05	10343.8	10854.2	5327.69	12334.5	750.183	614.327	3738.59	356.961	656.234	479.268
ENSSSCG00000034369	1.30938	4.38279e-06	4.72436e-05	98.6501	222.661	168.16	227.893	60.6209	68.2586	89.671	55.6014	83.3594	78.1415
ENSSSCG00000027855	1.35265	4.46907e-06	4.80723e-05	121.011	169.698	225.532	151.929	64.4097	52.2473	91.9703	82.2901	39.0193	64.597
ENSSSCG00000028338	1.55843	4.47244e-06	4.80748e-05	1022.01	1157.62	1785.46	1012.27	428.893	321.911	316.148	882.951	215.493	370.912
ENSSSCG00000015802	1.84448	4.5025e-06	4.83641e-05	103.911	180.507	367.973	121.013	74.2606	70.7867	51.7333	60.0495	40.7929	25.0053
ENSSSCG00000013314	-1.07351	4.51994e-06	4.84496e-05	320.942	211.852	358.081	264.992	643.339	568.821	904.758	495.965	559.572	471.975
ENSSSCG00000028978	-1.07184	4.51847e-06	4.84496e-05	397.231	355.609	629.115	467.269	1078.29	1175.56	595.508	1089.79	851.33	1049.18
ENSSSCG00000026517	1.79982	4.52763e-06	4.84981e-05	199.931	218.337	537.122	169.595	110.633	124.719	72.4266	67.8337	35.4721	72.9321
ENSSSCG00000000439	2.19773	4.56309e-06	4.87725e-05	55.244	29.1837	79.1339	56.5316	21.2173	10.1124	4.59851	15.5684	12.4152	7.29321
ENSSSCG00000011604	-1.1236	4.66335e-06	4.97089e-05	389.339	591.241	454.031	403.671	1082.84	749.159	1607.18	975.249	787.481	808.504
ENSSSCG00000008135	1.53282	4.68301e-06	4.98492e-05	96.0194	145.919	191.9	142.212	53.0433	33.7079	34.4889	45.5932	88.6802	42.7174
ENSSSCG00000045598	-4.09971	4.69089e-06	4.98985e-05	2.63067	0	0	3.53323	13.6397	8.42698	16.0948	55.6014	32.8117	33.3404
ENSSSCG00000026924	2.10483	4.70638e-06	5.00285e-05	44.7214	43.2351	89.0257	64.4814	9.85089	18.5394	21.8429	6.67217	7.09442	20.8377
ENSSSCG00000012437	-1.17036	4.7201e-06	5.01396e-05	176.255	269.139	172.116	170.478	604.693	485.394	279.36	457.044	327.23	504.273
ENSSSCG00000032709	1.47685	4.73732e-06	5.02877e-05	252.544	275.624	591.526	348.906	147.763	208.989	100.018	136.779	124.152	72.9321
ENSSSCG00000032223	-1.04929	4.75885e-06	5.04464e-05	3230.46	3602.57	3659.94	3295.62	9488.68	7570.8	3789.18	8274.6	5946.01	7732.89
ENSSSCG00000033175	1.22365	4.76361e-06	5.04621e-05	1417.93	3016.73	1525.31	2996.18	1051.77	986.8	625.398	1056.43	829.16	1203.38
ENSSSCG00000006219	-1.11816	4.77575e-06	5.05146e-05	198.615	195.639	237.402	189.911	592.569	495.507	257.517	484.844	337.872	505.315
ENSSSCG00000000383	-1.09746	4.77845e-06	5.05146e-05	484.043	424.785	627.136	664.247	1221.51	851.968	924.301	1630.23	923.161	1515.95
ENSSSCG00000011440	1.02971	4.80722e-06	5.07837e-05	1410.04	1218.15	1333.41	1397.39	675.923	641.293	855.324	551.566	376.891	837.677
ENSSSCG00000017761	2.11434	4.88882e-06	5.14685e-05	97.3347	109.169	430.291	114.83	25.0061	64.8878	52.8829	27.8007	31.9249	58.3457
ENSSSCG00000004172	1.32121	4.89782e-06	5.15279e-05	569.54	479.91	367.973	513.201	140.944	266.293	106.915	209.061	287.324	146.906
ENSSSCG00000014799	1.37054	4.94476e-06	5.19149e-05	138.11	149.161	72.2097	133.379	40.9191	38.7641	67.8281	43.3691	40.7929	55.22
ENSSSCG00000007722	2.19339	4.96475e-06	5.20891e-05	46.0367	31.3455	106.831	45.0486	11.3664	19.3821	9.19703	17.7925	7.09442	10.4189
ENSSSCG00000046474	2.33829	4.97448e-06	5.21555e-05	60.5054	12.9705	69.2422	70.6645	14.3975	6.74159	9.19703	8.89623	12.4152	11.4608
ENSSSCG00000015249	-1.7427	5.00996e-06	5.24558e-05	81.5507	85.3894	299.72	155.462	518.308	927.811	310.4	540.446	402.608	428.216
ENSSSCG00000033546	1.56133	5.09838e-06	5.32725e-05	298.581	114.573	262.131	112.18	71.2295	48.0338	65.5288	86.7382	50.5477	78.1415
ENSSSCG00000017256	1.39542	5.31759e-06	5.5412e-05	2680.65	3884.68	3490.8	3022.68	1537.5	1009.55	558.719	817.341	1512	2021.26
ENSSSCG00000028466	-1.11988	5.3233e-06	5.54339e-05	428.799	465.859	715.173	445.187	1482.18	964.89	1418.64	1194.32	710.329	931.447
ENSSSCG00000002818	1.30666	5.37215e-06	5.59046e-05	574.801	324.264	506.457	369.222	190.198	131.461	263.265	131.219	117.945	242.76
ENSSSCG00000005103	-1.1373	5.37823e-06	5.59299e-05	332.78	355.609	327.417	247.326	954.779	459.271	780.598	805.109	438.967	727.237
ENSSSCG00000013723	1.04233	5.38794e-06	5.59551e-05	464.313	438.837	280.925	359.506	166.707	157.585	269.013	157.908	200.417	172.953
ENSSSCG00000009132	1.07244	5.50038e-06	5.70069e-05	1069.37	1188.97	1029.73	1887.63	520.582	742.417	489.742	735.051	737.82	466.765
ENSSSCG00000028924	1.45513	5.50715e-06	5.70386e-05	180.201	157.808	341.265	161.645	72.745	91.0114	50.5837	48.9292	101.095	94.8117
ENSSSCG00000000025	2.6507	5.58385e-06	5.76773e-05	28.9374	45.3969	163.214	50.3485	11.3664	15.1686	9.19703	11.1203	19.5097	2.08377
ENSSSCG00000010435	-1.0072	5.62281e-06	5.80062e-05	315.68	435.594	255.207	371.872	905.524	699.44	500.088	819.565	627.856	602.211
ENSSSCG00000022903	-1.31532	5.64506e-06	5.81919e-05	30.2527	49.7204	58.3613	43.282	119.726	136.517	77.0251	139.004	88.6802	119.817
ENSSSCG00000003341	1.16227	5.79943e-06	5.9703e-05	356.456	212.933	249.272	209.344	100.024	117.135	150.601	92.2984	144.549	83.351
ENSSSCG00000035564	-1.37243	5.80542e-06	5.97245e-05	474.836	505.851	765.621	325.94	2029.28	1476.41	688.627	1061.99	1653.89	1134.62
ENSSSCG00000010874	-1.06417	5.80964e-06	5.97279e-05	213.084	170.779	272.023	229.66	588.78	455.9	304.652	501.525	363.589	563.661
ENSSSCG00000016704	1.2904	5.87291e-06	6.01904e-05	1988.79	1127.36	1009.95	911.572	406.918	340.45	793.244	623.848	491.289	434.467
ENSSSCG00000032473	1.00334	5.8883e-06	6.02941e-05	582.693	664.74	497.555	648.347	290.98	275.562	243.721	284.679	461.137	233.383
ENSSSCG00000009037	-1.06243	5.89749e-06	6.03347e-05	253.86	164.294	171.127	201.394	476.632	530.057	266.714	339.169	412.363	445.928
ENSSSCG00000022176	1.05114	5.90211e-06	6.03347e-05	4719.42	4464.03	8848.16	3856.52	2724.15	2870.23	3068.36	2545.43	2279.97	2356.75
ENSSSCG00000008943	-1.06544	5.94718e-06	6.06542e-05	239.391	292.918	388.745	413.387	930.53	540.17	889.812	553.79	654.46	626.174
ENSSSCG00000022849	1.03421	5.96407e-06	6.07456e-05	503.773	466.94	408.529	257.042	197.018	235.956	174.744	167.916	180.908	239.634
ENSSSCG00000014599	1.41105	5.99701e-06	6.10001e-05	153.894	143.757	206.737	142.212	78.0494	28.6517	59.7807	45.5932	82.4726	69.8064
ENSSSCG00000004813	-1.19745	6.08125e-06	6.16526e-05	144.687	168.617	154.311	187.261	300.831	482.866	210.382	427.019	517.893	314.65
ENSSSCG00000032787	1.07643	6.08938e-06	6.16942e-05	1361.37	1628.88	887.289	1279.91	563.016	529.215	972.586	519.317	535.629	550.116
ENSSSCG00000021386	1.99903	6.10031e-06	6.17234e-05	323.572	282.109	503.49	295.024	133.366	167.697	206.933	194.605	169.379	163.576
ENSSSCG00000012859	1.02713	6.10011e-06	6.17234e-05	186.777	290.756	724.075	257.926	56.0743	192.135	70.1273	114.539	70.9442	43.7593
ENSSSCG00000009543	-4.3453	6.19629e-06	6.25707e-05	0	1.08088	1.97835	1.76661	21.9751	28.6517	5.74814	8.89623	19.5097	69.8064
ENSSSCG00000015346	1.35028	6.20271e-06	6.25943e-05	998.339	714.461	518.327	1090	229.602	269.663	347.188	372.53	202.191	534.488
ENSSSCG00000003076	-1.30382	6.3188e-06	6.35985e-05	36.8294	33.5072	48.4695	30.0324	109.118	59.8316	103.467	87.8502	101.095	89.6023
ENSSSCG00000038144	-2.63576	6.35056e-06	6.38762e-05	1573.14	2652.48	2959.61	1893.81	19387.3	3874.73	5986.12	22926.7	4147.58	28319.5
ENSSSCG00000032043	-1.23929	6.47568e-06	6.49526e-05	1024.65	433.432	572.732	438.12	1270.77	1128.37	2150.95	1506.8	1218.47	1460.73
ENSSSCG00000002353	-1.0598	6.53515e-06	6.53899e-05	117.065	198.882	117.712	140.446	356.148	261.236	389.724	291.351	249.191	249.011
ENSSSCG00000034506	2.22141	6.55694e-06	6.55224e-05	24.9914	62.691	95.9499	54.765	9.85089	21.0675	11.4963	18.9045	5.32081	10.4189
ENSSSCG00000005490	2.49418	6.58529e-06	6.57628e-05	15.784	30.2646	66.2747	47.6986	6.06209	10.1124	6.89777	2.22406	8.86802	8.3351
ENSSSCG00000032438	2.89527	6.64312e-06	6.62197e-05	34.1987	23.7793	101.885	15.0162	4.54657	6.74159	4.59851	2.22406	10.6416	6.25132
ENSSSCG00000026686	-1.30597	6.64398e-06	6.62197e-05	409.069	478.829	210.694	264.992	760.792	773.597	1446.23	656.097	732.499	684.52
ENSSSCG00000037803	1.11331	6.72494e-06	6.68528e-05	2689.86	3593.92	3609.5	2773.58	2139.16	1718.26	943.845	996.377	1711.53	1270.06
ENSSSCG00000029537	-1.57377	6.74451e-06	6.70039e-05	151.263	104.845	137.495	73.3144	261.428	328.652	216.13	627.184	192.436	456.347
ENSSSCG00000015238	-1.07241	6.79111e-06	6.73796e-05	144.687	76.7424	135.517	99.8136	203.838	187.079	260.966	232.414	279.343	275.058
ENSSSCG00000025463	1.15428	6.94235e-06	6.88356e-05	687.92	850.652	1364.07	759.644	420.557	526.686	241.422	403.666	387.533	487.603
ENSSSCG00000038150	1.08317	6.97592e-06	6.91238e-05	146.002	144.838	176.073	252.626	90.1735	96.9103	94.2695	78.954	70.0574	80.2253
ENSSSCG00000015774	-1.31552	7.10262e-06	7.02884e-05	537.972	1011.7	717.151	1604.08	2661.26	2584.56	1771.58	1622.45	3084.3	2733.91
ENSSSCG00000005045	1.0837	7.11358e-06	7.03062e-05	34.1987	73.4998	54.4046	52.1151	3.03104	12.6405	11.4963	4.44811	0	0
ENSSSCG00000040016	3.35287	7.1104e-06	7.03062e-05	540.602	290.756	333.352	418.687	180.347	173.596	166.696	162.356	273.135	162.534
ENSSSCG00000001639	1.32753	7.12505e-06	7.03742e-05	217.03	252.926	242.348	195.211	96.2356	98.5957	118.412	93.4104	101.095	34.3823
ENSSSCG00000048791	2.68538	7.1983e-06	7.0915e-05	30.2527	49.7204	58.3613	30.0324	9.09313	8.42698	2.29926	2.22406	14.1888	2.08377
ENSSSCG00000035615	1.21555	7.23041e-06	7.10944e-05	5436.28	3663.1	2496.68	4458.05	950.99	1591.01	2555.62	1867.1	1646.79	1759.75
ENSSSCG00000009381	-1.4044	7.28367e-06	7.14806e-05	53.9287	30.2646	41.5453	46.8153	147.763	90.1687	63.2296	136.779	111.737	133.362
ENSSSCG00000013105	-1.4065	7.31057e-06	7.16529e-05	168.363	269.139	183.986	78.6143	578.172	358.989	641.493	345.841	491.289	364.661
ENSSSCG00000049011	-2.44113	7.38587e-06	7.22524e-05	11.838	8.64703	10.8809	0	43.9501	33.7079	42.5363	32.2488	40.7929	56.2619
ENSSSCG00000009662	4.37655	7.46164e-06	7.28079e-05	18.4147	37.8308	25.7185	28.2658	1.51552	0	6.89777	0	0	0
ENSSSCG00000005190	1.00944	7.53795e-06	7.34591e-05	1705.99	2246.07	2171.24	2229.47	1176.04	1304.5	748.408	844.03	1400.26	748.075
ENSSSCG00000010426	1.97164	7.78119e-06	7.55894e-05	176.255	275.624	363.027	100.697	45.4657	51.4046	39.0874	139.004	35.4721	40.6336
ENSSSCG00000033763	-1.263	7.93398e-06	7.6879e-05	14208.2	7773.68	10414	13101.2	15780.4	30027.9	22232.7	38421.7	20436.4	24036.3
ENSSSCG00000011848	-1.14512	7.93181e-06	7.6879e-05	163.101	140.514	239.38	211.994	538.768	505.619	196.586	485.956	485.081	507.399
ENSSSCG00000040433	-1.1901	7.95915e-06	7.70741e-05	146.002	74.5806	87.0473	98.9303	210.658	255.338	163.247	289.127	180.021	288.603
ENSSSCG00000012551	-1.44104	8.01986e-06	7.76131e-05	114.434	150.242	128.593	321.524	373.576	618.541	429.961	600.495	295.305	601.169
ENSSSCG00000015840	-1.11318	8.10564e-06	7.83937e-05	152.579	256.168	162.225	157.229	527.402	340.45	262.115	468.164	419.458	343.823
ENSSSCG00000021515	2.05361	8.24899e-06	7.95945e-05	32.8834	50.8013	111.777	75.0811	18.1863	27.809	19.5437	8.89623	10.6416	12.5026
ENSSSCG00000047636	2.72065	8.26018e-06	7.96373e-05	28.9374	29.1837	28.686	15.0162	3.03104	6.74159	2.29926	1.11203	5.32081	4.16755
ENSSSCG00000043238	-2.85936	8.27564e-06	7.97006e-05	5.26134	6.48527	3.9567	5.29984	45.4657	61.517	68.9777	26.6887	15.0756	10.4189
ENSSSCG00000051586	-2.2625	8.27714e-06	7.97006e-05	9.20734	10.8088	4.94587	11.483	21.2173	30.3371	87.3718	43.3691	39.9061	41.6755
ENSSSCG00000038594	-1.32482	8.36827e-06	8.03762e-05	764.209	909.019	1209.76	1140.35	1836.05	1503.37	2334.9	4366.94	1737.25	3345.5
ENSSSCG00000016753	1.02953	8.43367e-06	8.09031e-05	844.445	981.438	787.383	689.862	294.769	415.45	554.121	316.928	529.421	316.734
ENSSSCG00000031053	1.50788	8.47442e-06	8.12432e-05	224.922	478.829	752.761	398.371	122	182.866	112.664	213.509	109.964	238.592
ENSSSCG00000002825	3.64584	8.55065e-06	8.18717e-05	236.76	269.139	373.908	285.308	831.264	610.114	371.33	562.686	570.214	643.886
ENSSSCG00000009766	-1.03807	8.54737e-06	8.18717e-05	10.5227	70.2571	103.863	104.23	4.54657	10.9551	0	15.5684	3.54721	0
ENSSSCG00000010990	-1.22156	8.56512e-06	8.19591e-05	388.024	476.667	424.356	280.892	1467.03	612.642	1185.27	768.412	658.894	797.044
ENSSSCG00000013664	1.50204	8.59502e-06	8.21939e-05	113.119	138.352	202.781	119.246	28.7949	85.9552	52.8829	34.4729	50.5477	51.0525
ENSSSCG00000003384	-1.18182	8.64217e-06	8.25419e-05	1898.03	2150.95	1188.99	1234.86	3157.59	2941.86	4661.74	2438.68	3741.42	3068.36
ENSSSCG00000002269	-1.04361	8.64104e-06	8.25419e-05	1725.72	2069.88	1418.48	2062.52	4058.57	3490.46	6537.94	2708.9	5297.76	2669.32
ENSSSCG00000034064	-3.27507	8.73948e-06	8.33157e-05	3.946	0	1.97835	3.53323	43.9501	16.0113	21.8429	12.2323	23.0569	18.754
ENSSSCG00000016829	5.48164	8.75227e-06	8.33857e-05	7.89201	10.8088	13.8484	28.2658	0	1.6854	0	0	0	0
ENSSSCG00000044555	-1.75158	8.81075e-06	8.38908e-05	23.676	12.9705	10.8809	25.6159	54.5588	40.4495	47.1348	68.9458	65.6234	92.728
ENSSSCG00000004663	1.19881	8.81681e-06	8.38964e-05	819.453	455.05	555.916	852.391	338.719	369.945	155.2	294.688	336.098	256.304
ENSSSCG00000001808	3.67196	8.8841e-06	8.43797e-05	26.3067	31.3455	39.567	17.6661	5.30433	3.37079	0	4.44811	0	0
ENSSSCG00000007453	-2.33139	8.92052e-06	8.46732e-05	52.6134	19.4558	43.5237	34.449	96.9934	285.675	34.4889	94.5224	295.305	322.985
ENSSSCG00000045776	-1.58051	9.03766e-06	8.56261e-05	288.058	525.307	207.727	233.193	1216.96	501.406	1714.1	592.711	761.763	838.719
ENSSSCG00000003159	-1.46842	9.14908e-06	8.65242e-05	438.006	122.139	365.005	376.289	594.842	758.428	1460.03	999.714	722.744	866.85
ENSSSCG00000038491	1.24567	9.14937e-06	8.65242e-05	195.985	99.4408	177.062	188.144	84.8692	75.0002	41.3866	75.6179	70.9442	68.7646
ENSSSCG00000045703	2.17765	9.21041e-06	8.69942e-05	864.175	586.917	478.76	61.8315	78.8071	64.8878	140.255	70.0578	142.775	163.576
ENSSSCG00000006413	4.10739	9.27167e-06	8.74651e-05	34.1987	15.1323	99.9066	29.1491	0	5.05619	2.29926	0	0	8.3351
ENSSSCG00000017041	1.76497	9.30882e-06	8.77292e-05	53.9287	171.86	103.863	104.23	47.7389	36.236	41.3866	15.5684	23.0569	27.0891
ENSSSCG00000009683	-1.11727	9.33995e-06	8.79469e-05	78.9201	89.7129	77.1556	81.2642	159.13	163.483	127.609	169.028	170.266	275.058
ENSSSCG00000008058	-1.82123	9.50219e-06	8.92554e-05	801.039	894.968	687.476	811.759	2465	1733.43	7670.32	1612.44	2209.02	1248.18
ENSSSCG00000002749	2.0275	9.55122e-06	8.9661e-05	377.501	662.579	107.82	134.263	110.633	104.495	87.3718	40.033	65.6234	62.5132
ENSSSCG00000010738	-1.05994	9.56371e-06	8.96686e-05	35.514	30.2646	35.6103	30.0324	104.571	66.5732	59.7807	110.091	74.4914	176.079
ENSSSCG00000051634	-1.58643	9.55876e-06	8.96686e-05	1173.28	1088.44	1120.73	1546.67	2359.67	1949.16	1835.96	3207.09	2152.27	3914.37
ENSSSCG00000016074	1.23757	9.62256e-06	9.01652e-05	419.592	497.204	514.371	903.623	168.223	348.877	188.539	247.982	218.153	314.65
ENSSSCG00000011263	1.08637	9.68181e-06	9.05544e-05	88.1274	119.978	88.0365	100.697	42.4346	45.5057	39.0874	50.0413	51.4345	52.0944
ENSSSCG00000027869	1.24119	9.77898e-06	9.13519e-05	423.538	820.387	822.004	1040.54	287.949	238.484	257.517	430.355	287.324	471.975
ENSSSCG00000038287	-1.42459	9.80492e-06	9.14827e-05	1.31533	0	3.9567	0	6.06209	35.3933	39.0874	18.9045	8.86802	47.9268
ENSSSCG00000026564	-4.3054	9.80004e-06	9.14827e-05	852.337	787.961	500.522	667.78	1294.26	1224.44	3963.92	1660.26	1809.08	1356.54
ENSSSCG00000040769	1.76103	9.83102e-06	9.16705e-05	65.7667	140.514	41.5453	89.214	15.913	32.8652	29.8903	23.3526	19.5097	28.131
ENSSSCG00000010855	1.15943	9.85534e-06	9.18334e-05	327.518	703.652	482.717	401.021	156.857	219.102	256.367	183.485	292.645	178.163
ENSSSCG00000005305	1.05894	9.87793e-06	9.19403e-05	509.034	439.918	518.327	855.041	271.278	315.169	332.243	278.007	183.568	293.812
ENSSSCG00000017203	1.07815	9.89501e-06	9.20434e-05	322.257	380.469	444.139	378.055	184.894	240.169	236.823	125.659	174.7	120.859
ENSSSCG00000017604	-1.26552	9.91179e-06	9.21436e-05	470.89	568.542	437.215	413.387	1273.04	1131.74	2002.65	825.125	964.841	617.839
ENSSSCG00000017912	1.17565	9.94388e-06	9.233e-05	384.078	487.476	703.303	457.553	216.72	306.742	281.659	242.422	163.172	139.613
ENSSSCG00000040721	1.30919	9.97824e-06	9.2593e-05	89.4427	119.978	82.1014	85.6807	41.6768	29.4944	56.3318	31.1368	40.7929	29.1728
ENSSSCG00000001637	1.41209	1.0019e-05	9.29152e-05	94.7041	63.7718	137.495	89.214	42.4346	36.236	37.9377	22.2406	45.2269	32.2985
ENSSSCG00000017897	-2.44512	1.01736e-05	9.42917e-05	5.26134	8.64703	1.97835	8.83307	23.4906	38.7641	41.3866	15.5684	51.4345	32.2985
ENSSSCG00000026784	-1.13651	1.04965e-05	9.68948e-05	1369.26	2232.01	1185.03	1082.05	4219.21	2682.31	4111.07	2296.34	3578.25	2461.98
ENSSSCG00000006487	-1.01485	1.05471e-05	9.72244e-05	7523.71	11524.3	5554.21	7071.75	20927.1	14515.5	14082.9	12924	19821.8	13730
ENSSSCG00000007780	-1.00756	1.06894e-05	9.8359e-05	802.354	699.329	585.591	861.224	1123.76	1164.61	2328	1531.26	1324	1423.22
ENSSSCG00000011940	-1.33524	1.07342e-05	9.86534e-05	140.741	282.109	255.207	174.895	647.128	579.776	219.579	592.711	565.78	624.09
ENSSSCG00000034994	-1.03754	1.07992e-05	9.91316e-05	3531.67	2675.17	2701.43	4178.92	6150.75	4608.72	7620.89	8036.63	4765.68	9117.55
ENSSSCG00000032190	1.9512	1.09189e-05	0.000100171	38.1447	83.2277	45.502	46.8153	23.4906	14.3259	17.2444	8.89623	7.98122	10.4189
ENSSSCG00000025741	2.634	1.11644e-05	0.000102117	126.272	33.5072	139.474	46.8153	25.7639	16.854	1.14963	6.67217	19.5097	12.5026
ENSSSCG00000000948	2.40563	1.13647e-05	0.000103589	34.1987	69.1762	27.6969	63.5981	10.6087	5.05619	9.19703	15.5684	1.7736	13.5445
ENSSSCG00000031875	-1.82847	1.14994e-05	0.000104682	30.2527	78.9041	201.792	121.896	311.44	217.416	575.964	571.583	313.928	324.027
ENSSSCG00000000298	1.43297	1.15213e-05	0.000104819	18713.3	15005.8	10465.5	12946.6	2844.63	4333.15	10943.3	5477.85	3519.72	4622.85
ENSSSCG00000036113	1.04742	1.16002e-05	0.000105474	223.607	178.345	228.499	225.243	92.4468	128.933	81.6236	140.116	103.756	73.974
ENSSSCG00000037781	1.17709	1.16326e-05	0.000105706	197.3	239.955	168.16	178.428	62.8942	59.8316	102.317	104.531	120.605	70.8483
ENSSSCG00000011250	1.5522	1.17062e-05	0.000106312	783.939	953.335	2562.95	1019.34	327.353	787.923	526.53	352.513	420.344	306.315
ENSSSCG00000020808	-1.1474	1.17259e-05	0.000106365	3436.97	6553.37	3931.97	3779.67	14943	10528.7	6332.15	9178.68	10504.2	7329.68
ENSSSCG00000017672	-1.09711	1.18041e-05	0.000106948	743.164	663.66	721.108	802.042	1547.35	2070.51	719.667	1744.77	1511.11	1807.67
ENSSSCG00000051193	4.01585	1.18136e-05	0.000106971	63.1361	32.4264	19.7835	18.5494	7.57761	0	2.29926	0	0	2.08377
ENSSSCG00000042640	-1.0742	1.18353e-05	0.000107105	234.13	144.838	166.181	174.895	381.154	313.484	320.746	388.098	286.437	581.373
ENSSSCG00000034841	1.75287	1.19767e-05	0.000108115	339.356	381.55	1308.68	333.89	179.589	283.989	197.736	111.203	156.077	122.943
ENSSSCG00000008991	-1.36689	1.20567e-05	0.000108723	519.557	405.33	500.522	571.499	1132.85	499.72	1903.78	1811.49	947.105	1433.64
ENSSSCG00000032282	2.87798	1.20902e-05	0.000108897	51.298	112.411	614.277	61.8315	26.5216	63.2024	6.89777	36.6969	23.0569	14.5864
ENSSSCG00000004534	1.12158	1.24441e-05	0.000111822	110.488	102.683	142.441	137.796	58.3476	48.0338	80.474	54.4894	44.3401	56.2619
ENSSSCG00000011133	1.80871	1.24626e-05	0.000111857	5012.74	3145.36	2233.56	4849.35	481.936	576.406	1036.96	1810.38	2113.25	507.399
ENSSSCG00000009060	1.34151	1.2528e-05	0.000112312	68.3974	84.3085	82.1014	104.23	38.6458	21.9102	29.8903	27.8007	47.0005	35.4242
ENSSSCG00000010644	-1.00905	1.25461e-05	0.000112409	192.039	129.705	130.571	171.361	301.589	380.9	213.831	285.791	296.192	401.127
ENSSSCG00000029752	2.52789	1.25694e-05	0.000112552	53.9287	34.5881	219.597	29.1491	18.1863	18.5394	10.3467	18.9045	7.09442	14.5864
ENSSSCG00000011701	-1.21586	1.25774e-05	0.000112558	36.8294	67.0145	62.318	42.3987	116.695	135.674	126.459	113.427	83.3594	153.157
ENSSSCG00000017496	1.02621	1.25986e-05	0.000112683	2559.64	2203.91	1351.21	1495.44	885.065	889.889	1272.64	793.988	1065.05	697.023
ENSSSCG00000035224	1.18105	1.26161e-05	0.000112773	503.773	461.535	930.813	512.318	326.595	309.27	270.163	151.236	234.116	301.105
ENSSSCG00000011913	1.1167	1.27196e-05	0.000113566	207.823	301.565	227.51	235.843	77.2916	121.349	72.4266	141.228	140.115	120.859
ENSSSCG00000042227	-1.73102	1.27277e-05	0.000113572	201.246	167.536	32.6427	120.13	377.365	433.99	671.383	320.264	259.833	529.279
ENSSSCG00000023374	1.89927	1.27982e-05	0.000114116	485.358	385.874	1418.48	412.504	175.801	409.551	131.058	147.9	109.964	111.482
ENSSSCG00000000971	1.08075	1.28726e-05	0.000114665	802.354	569.623	651.866	786.143	206.869	296.63	520.782	370.305	286.437	314.65
ENSSSCG00000014113	-1.1319	1.28878e-05	0.000114733	1190.38	1774.8	1028.74	914.222	3337.94	3195.51	1433.59	2539.87	2509.65	3113.16
ENSSSCG00000016510	-1.20655	1.29388e-05	0.000115121	102.596	89.7129	63.3071	146.629	192.471	248.596	157.499	224.63	286.437	284.435
ENSSSCG00000006173	-1.54216	1.29515e-05	0.000115167	23.676	38.9116	25.7185	17.6661	81.0804	51.4046	71.277	113.427	56.7554	88.5604
ENSSSCG00000003148	1.43817	1.29604e-05	0.000115179	584.008	560.976	369.951	357.739	141.701	159.27	296.604	92.2984	240.323	106.272
ENSSSCG00000010283	1.20836	1.30438e-05	0.000115853	1145.66	965.225	1279	1579.35	359.936	406.181	590.909	961.905	450.496	459.472
ENSSSCG00000039337	-1.73027	1.33771e-05	0.000118539	26.3067	29.1837	35.6103	12.3663	91.6891	91.8541	36.7881	94.5224	72.7178	125.026
ENSSSCG00000044246	-2.04105	1.36337e-05	0.000120743	22.3607	9.72791	16.816	25.6159	50.77	77.5282	21.8429	91.1863	111.737	107.314
ENSSSCG00000050204	-1.83449	1.39375e-05	0.000123008	17.0993	14.0514	10.8809	22.966	71.2295	71.6294	29.8903	87.8502	40.7929	46.8849
ENSSSCG00000033135	1.18365	1.41001e-05	0.000124371	4230.12	4324.6	2636.15	4236.34	1035.1	1914.61	1829.06	1082	2691.45	1634.72
ENSSSCG00000008474	2.76582	1.41228e-05	0.0001245	27.622	33.5072	16.816	29.1491	5.30433	1.6854	2.29926	8.89623	4.43401	1.04189
ENSSSCG00000016900	1.53943	1.41806e-05	0.000124794	222.292	153.485	68.253	139.562	45.4657	67.4159	26.4415	55.6014	48.7741	56.2619
ENSSSCG00000004190	-1.09724	1.42059e-05	0.000124945	419.592	239.955	485.684	411.621	857.028	991.013	478.245	1034.19	836.255	799.127
ENSSSCG00000037101	-1.69809	1.42159e-05	0.000124961	15.784	19.4558	13.8484	28.2658	75.0183	53.09	31.04	91.1863	62.963	65.6389
ENSSSCG00000007733	-1.02804	1.43243e-05	0.000125842	339.356	399.925	217.618	299.441	693.351	612.642	755.306	401.442	796.349	580.331
ENSSSCG00000036723	-1.4472	1.4505e-05	0.000127284	936.518	1139.25	1862.61	1226.03	4453.36	3092.7	1649.72	5467.84	1841	4621.81
ENSSSCG00000013875	1.11601	1.46007e-05	0.000127904	582.693	981.438	1405.62	756.994	62.8942	97.753	256.367	17.7925	108.19	10.4189
ENSSSCG00000015662	3.3372	1.45983e-05	0.000127904	1108.83	1350.02	738.913	704.879	468.296	417.136	658.737	374.754	477.1	304.231
ENSSSCG00000033358	1.19579	1.47199e-05	0.000128802	126.272	107.007	173.105	132.496	54.5588	37.0787	51.7333	76.73	61.1894	72.9321
ENSSSCG00000000199	1.01849	1.47578e-05	0.000128986	652.406	600.969	562.84	317.99	330.384	285.675	278.21	241.31	242.984	199
ENSSSCG00000012528	1.13912	1.48951e-05	0.000130037	319.626	302.646	368.962	185.494	157.614	142.416	132.207	143.452	148.096	76.0578
ENSSSCG00000038774	1.53017	1.49225e-05	0.000130157	82.8661	113.492	120.679	73.3144	23.4906	37.0787	56.3318	42.2571	23.0569	21.8796
ENSSSCG00000017934	1.08798	1.49257e-05	0.000130157	786.57	596.645	505.468	793.209	220.508	275.562	274.761	251.318	426.552	443.844
ENSSSCG00000051090	-1.23462	1.4956e-05	0.000130236	1099.62	835.519	862.56	1230.45	2802.96	1655.06	1246.2	3000.25	1872.04	3642.44
ENSSSCG00000047654	2.22793	1.49773e-05	0.000130236	929.941	1118.71	799.253	978.704	572.109	434.832	271.312	213.509	588.837	252.137
ENSSSCG00000016892	1.29721	1.49705e-05	0.000130236	47.352	73.4998	130.571	37.9822	18.1863	24.4383	25.2918	7.7842	11.5284	5.20944
ENSSSCG00000017258	1.39249	1.52327e-05	0.000132158	81.5507	205.367	182.008	111.297	43.1924	73.3148	54.0325	48.9292	68.2838	43.7593
ENSSSCG00000007554	-1.88485	1.52796e-05	0.000132489	243.337	428.028	214.651	166.945	2587.75	533.428	633.445	661.657	497.496	915.819
ENSSSCG00000028877	1.7294	1.55369e-05	0.000134265	146.002	203.205	119.69	58.2982	28.0372	29.4944	41.3866	34.4729	74.4914	30.2147
ENSSSCG00000004460	-1.02758	1.55687e-05	0.000134374	1156.18	1547.82	1828.98	1646.48	3105.3	5020.8	2244.07	3091.44	3050.6	2385.92
ENSSSCG00000035366	-1.31282	1.57423e-05	0.000135658	155.209	130.786	232.456	181.961	626.668	304.214	314.998	598.271	249.191	518.86
ENSSSCG00000014348	1.14374	1.58716e-05	0.000136695	1203.53	1569.44	569.764	1241.93	462.234	444.945	624.248	470.388	430.099	681.394
ENSSSCG00000022009	-1.61318	1.59241e-05	0.000137071	44.7214	38.9116	48.4695	68.8979	160.645	126.405	316.148	116.763	83.3594	122.943
ENSSSCG00000005601	-1.27489	1.59951e-05	0.000137555	6712.15	7445.09	6617.57	3504.08	25766.1	17044.4	12571.2	12245.7	11574.5	8917.51
ENSSSCG00000009945	-1.34985	1.59983e-05	0.000137555	82.8661	74.5806	94.9607	101.58	422.831	215.731	198.886	210.173	165.832	139.613
ENSSSCG00000001836	-1.60531	1.60398e-05	0.000137757	632.676	685.277	806.177	1176.56	2426.35	1645.79	1035.82	3638.56	1483.62	4838.52
ENSSSCG00000005465	2.18114	1.62801e-05	0.000139431	160.471	108.088	48.4695	78.6143	51.5277	16.854	18.3941	17.7925	18.6229	6.25132
ENSSSCG00000021811	1.50787	1.63876e-05	0.000140117	227.553	165.374	162.225	158.112	52.2855	64.0451	32.1896	118.987	37.2457	71.8902
ENSSSCG00000002960	1.74643	1.64382e-05	0.000140471	73.6587	83.2277	143.43	65.3647	26.5216	38.7641	20.6933	36.6969	9.75483	31.2566
ENSSSCG00000035153	1.3067	1.65843e-05	0.000141483	102.596	114.573	175.084	96.2804	43.9501	55.6181	57.4814	35.5849	35.4721	68.7646
ENSSSCG00000008695	1.01869	1.65958e-05	0.000141503	937.833	982.519	947.629	912.456	433.439	399.439	800.141	381.426	437.194	349.032
ENSSSCG00000016491	1.33116	1.67977e-05	0.000143065	69.7127	109.169	105.842	77.731	34.857	42.1349	19.5437	33.3609	40.7929	44.8011
ENSSSCG00000034107	1.44269	1.68907e-05	0.000143538	352.51	241.036	376.875	270.292	192.471	182.866	164.397	126.771	136.568	101.063
ENSSSCG00000003763	1.03834	1.68751e-05	0.000143538	153.894	74.5806	91.9932	77.731	35.6148	32.8652	51.7333	45.5932	23.9437	30.2147
ENSSSCG00000043157	-2.49073	1.697e-05	0.000144133	13.1533	8.64703	17.8051	6.18315	16.6707	35.3933	139.105	82.2901	35.4721	77.0997
ENSSSCG00000044891	4.14209	1.69903e-05	0.000144225	46.0367	14.0514	8.90257	20.3161	0	1.6854	2.29926	0	3.54721	0
ENSSSCG00000024416	1.84716	1.70684e-05	0.000144808	705.019	2753	885.311	1150.95	215.204	296.63	876.017	227.966	405.269	270.891
ENSSSCG00000023423	1.18707	1.72783e-05	0.000146346	5483.63	4525.64	3353.3	5787.42	1119.21	1597.76	2833.83	2057.25	3104.7	1904.57
ENSSSCG00000036275	1.01272	1.74326e-05	0.000147489	8604.92	5606.52	4748.04	5470.32	2455.15	2501.13	4741.07	2826.78	2904.28	2733.91
ENSSSCG00000002664	-1.19063	1.74446e-05	0.00014751	778.678	915.504	684.508	832.958	1142.7	1240.45	2783.25	2566.56	1261.92	2004.59
ENSSSCG00000042018	-1.65941	1.75172e-05	0.000147961	737.903	1656.99	1370.01	598.882	535.737	548.597	290.856	334.721	535.629	274.016
ENSSSCG00000009004	1.3763	1.75118e-05	0.000147961	67.0821	65.9336	38.5778	25.6159	158.372	116.292	220.729	176.813	61.1894	196.917
ENSSSCG00000029275	-1.21767	1.76968e-05	0.000149313	2087.44	1467.83	1301.75	2077.54	2475.6	3814.9	2447.56	6651.04	4100.57	4702.04
ENSSSCG00000004357	3.32232	1.77532e-05	0.000149624	30.2527	11.8897	39.567	98.9303	2.27328	11.7978	2.29926	4.44811	0	6.25132
ENSSSCG00000003843	-1.13953	1.78874e-05	0.000150672	148.633	156.727	182.997	211.11	392.52	322.753	644.942	392.546	297.966	265.681
ENSSSCG00000031538	1.24713	1.81731e-05	0.00015266	1717.83	2660.04	3432.43	2553.64	1051.01	949.721	672.533	1865.98	728.065	1283.61
ENSSSCG00000011470	1.51589	1.82352e-05	0.000153098	131.533	172.941	144.419	66.248	31.0682	38.7641	74.7258	33.3609	39.0193	54.1781
ENSSSCG00000004990	1.11982	1.85945e-05	0.000155689	97.3347	112.411	150.354	125.43	68.1985	59.8316	43.6859	53.3774	67.397	41.6755
ENSSSCG00000006527	1.06663	1.86225e-05	0.000155837	1367.95	1251.66	862.56	903.623	471.327	498.877	830.032	420.347	558.686	361.535
ENSSSCG00000049063	-5.56752	1.87514e-05	0.000156745	0	0	0.989174	0	1.51552	16.854	24.1422	24.4646	7.98122	16.6702
ENSSSCG00000032193	-1.34381	1.88463e-05	0.000157453	102.596	209.69	113.755	85.6807	438.744	230.057	466.749	314.704	278.456	218.796
ENSSSCG00000002723	-1.48837	1.9032e-05	0.000158659	6997.58	10990.4	3849.87	2179.12	16315.3	18153.4	20803.7	11588.4	20210.2	13999.8
ENSSSCG00000040860	-1.42446	1.90647e-05	0.000158759	118.38	97.2791	146.398	174.011	190.956	312.641	357.534	250.206	272.248	267.765
ENSSSCG00000014768	-1.03332	1.90626e-05	0.000158759	2814.82	4547.26	1685.55	2460.89	7041.11	4607.03	13931.2	8385.81	4371.05	7999.61
ENSSSCG00000039054	1.09346	1.91979e-05	0.000159781	765.525	1128.44	1799.31	1164.2	762.307	721.35	458.702	524.877	492.175	454.263
ENSSSCG00000003973	-1.43273	1.94884e-05	0.000162023	624.784	1192.21	471.836	441.653	2636.25	1575	2648.74	1134.27	1982	1077.31
ENSSSCG00000008874	-1.09507	1.96865e-05	0.000163392	93.3887	90.7938	46.4912	90.0973	147.763	197.191	164.397	132.331	188.889	194.833
ENSSSCG00000023595	-1.04937	1.99453e-05	0.000165284	1759.92	1227.88	2045.61	1679.17	3096.21	3645.51	1808.37	3828.71	4598.07	3861.23
ENSSSCG00000008878	-1.07086	2.02576e-05	0.000167601	1033.85	1834.25	1049.51	1202.18	3630.43	2652.81	1739.39	2369.73	3553.42	2184.84
ENSSSCG00000020967	2.06777	2.13408e-05	0.000175709	74.9741	61.6101	49.4587	45.9319	10.6087	28.6517	3.44889	8.89623	17.736	12.5026
ENSSSCG00000029371	1.83155	2.14917e-05	0.000176673	64.4514	101.603	102.874	63.5981	36.3725	38.7641	13.7955	13.3443	10.6416	26.0472
ENSSSCG00000042593	-5.55131	2.15574e-05	0.000177113	0	0	0	0	10.6087	2.52809	10.3467	11.1203	9.75483	10.4189
ENSSSCG00000012631	-1.43934	2.162e-05	0.000177532	161.786	139.433	222.564	408.971	701.687	414.608	372.48	934.104	565.78	812.672
ENSSSCG00000021067	1.06101	2.16342e-05	0.000177553	691.866	1001.97	718.14	863.874	269.005	393.54	579.413	311.368	506.364	296.938
ENSSSCG00000038254	1.18395	2.1698e-05	0.000177982	351.194	354.528	557.894	405.438	122	190.45	278.21	195.717	109.964	208.377
ENSSSCG00000012077	1.60699	2.19263e-05	0.000179471	347.248	315.617	355.113	260.575	105.329	208.989	81.6236	52.2653	135.681	43.7593
ENSSSCG00000031074	1.19619	2.24325e-05	0.000183321	270.959	309.131	554.927	274.708	113.664	185.394	133.357	189.045	109.964	192.749
ENSSSCG00000001209	-1.02025	2.25784e-05	0.000184414	144.687	215.095	216.629	233.193	479.663	306.742	341.44	474.836	311.268	554.284
ENSSSCG00000032531	-1.20983	2.27531e-05	0.000185742	297.266	321.021	326.427	312.691	720.631	731.462	321.896	936.328	556.912	1096.07
ENSSSCG00000012486	-1.06501	2.34694e-05	0.00019098	438.006	457.212	232.456	295.908	989.636	784.552	593.208	568.247	910.746	613.672
ENSSSCG00000047475	3.85764	2.3506e-05	0.000191176	36.8294	6.48527	39.567	45.0486	0	4.21349	4.59851	0	4.43401	0
ENSSSCG00000030095	-1.27665	2.37086e-05	0.000192518	2322.88	1696.98	2099.03	3919.23	5317.97	4391.3	3750.09	7492.85	5319.93	10212.6
ENSSSCG00000040904	1.15001	2.38255e-05	0.00019316	247.283	315.617	329.395	354.206	152.31	151.686	180.492	84.5142	86.9066	187.54
ENSSSCG00000021620	-1.13453	2.47289e-05	0.000200061	4739.15	7563.99	3325.6	4696.54	15904.6	9675.86	7424.3	8765.01	14684.6	10477.2
ENSSSCG00000044939	2.51683	2.49415e-05	0.000201569	18.4147	62.691	69.2422	48.5819	2.27328	9.26968	6.89777	11.1203	3.54721	19.7959
ENSSSCG00000031421	2.03076	2.49852e-05	0.000201816	135.479	51.8822	86.0581	45.0486	13.6397	9.26968	36.7881	24.4646	9.75483	23.9634
ENSSSCG00000032826	2.21128	2.55084e-05	0.000205825	35.514	37.8308	21.7618	34.449	6.06209	13.4832	9.19703	4.44811	5.32081	3.12566
ENSSSCG00000007391	1.71444	2.5926e-05	0.000208755	218.346	204.286	725.065	170.478	104.571	116.292	135.656	96.7465	48.7741	101.063
ENSSSCG00000038405	2.24744	2.59814e-05	0.000209091	78.9201	52.9631	50.4479	30.9157	3.03104	8.42698	4.59851	17.7925	15.0756	18.754
ENSSSCG00000002917	1.11209	2.62887e-05	0.000211343	410.384	403.168	322.471	518.501	229.602	208.989	89.671	233.526	192.436	192.749
ENSSSCG00000018058	-1.04139	2.67067e-05	0.000214366	152.579	249.683	334.341	285.308	588.022	414.608	487.442	599.383	397.288	675.143
ENSSSCG00000034773	-1.31418	2.67396e-05	0.000214406	42.0907	17.2941	39.567	20.3161	4.54657	5.05619	2.29926	4.44811	7.09442	10.4189
ENSSSCG00000016726	2.39356	2.67258e-05	0.000214406	882.589	576.108	888.278	804.692	1201.81	1597.76	3455.78	2651.08	1802.87	1048.14
ENSSSCG00000015353	2.16109	2.68746e-05	0.000215376	169.678	145.919	280.925	154.579	53.801	26.9663	50.5837	97.8585	8.86802	14.5864
ENSSSCG00000047029	1.72777	2.71294e-05	0.000217304	43.406	88.6321	54.4046	68.8979	18.1863	29.4944	6.89777	16.6804	24.8305	18.754
ENSSSCG00000011864	-1.00836	2.71722e-05	0.000217534	539.287	901.453	502.5	456.67	1467.03	873.035	1556.6	1195.43	1024.26	1124.2
ENSSSCG00000026290	-2.35872	2.71973e-05	0.000217621	5.26134	2.16176	9.89174	5.29984	35.6148	39.6068	19.5437	41.1451	21.2833	17.7121
ENSSSCG00000031342	-1.05779	2.73965e-05	0.000218759	131.533	99.4408	98.9174	126.313	228.844	162.641	364.432	220.182	243.871	205.252
ENSSSCG00000015504	-1.0067	2.78781e-05	0.000222142	2649.08	4666.15	2468.98	2549.22	8695.31	6192.99	4431.82	5756.97	6804.44	5287.58
ENSSSCG00000036620	-1.06183	2.82788e-05	0.000224984	223.607	259.411	258.174	168.712	522.855	355.619	738.061	335.833	481.534	414.671
ENSSSCG00000004716	1.02314	2.842e-05	0.00022599	382.762	478.829	347.2	295.908	115.937	155.056	241.422	230.19	189.776	180.246
ENSSSCG00000012787	1.40044	2.87377e-05	0.000228043	344.618	223.742	347.2	218.177	106.087	85.9552	148.302	56.7134	67.397	180.246
ENSSSCG00000001479	2.09923	2.96364e-05	0.000234932	27.622	76.7424	156.29	116.596	33.3415	24.4383	18.3941	5.56014	24.8305	25.0053
ENSSSCG00000002357	-1.0117	3.00839e-05	0.000238233	818.138	649.608	734.956	1120.03	1007.06	1569.1	1758.93	2130.65	1419.77	2169.21
ENSSSCG00000032660	1.29337	3.0129e-05	0.000238467	128.903	238.874	156.29	158.995	67.4407	66.5732	56.3318	48.9292	121.492	56.2619
ENSSSCG00000051472	4.04761	3.02141e-05	0.000238776	6.57667	16.2132	27.6969	34.449	0	1.6854	0	4.44811	1.7736	0
ENSSSCG00000026268	-1.10543	3.04383e-05	0.000240295	618.207	600.969	631.093	566.2	1607.21	1114.05	572.515	1656.92	1224.67	1622.22
ENSSSCG00000025924	1.31186	3.04776e-05	0.000240481	2777.99	4066.27	5250.54	4428.9	1222.27	1114.89	3350.02	1573.52	1649.45	1076.27
ENSSSCG00000050378	2.31325	3.08352e-05	0.000242581	69.7127	42.1543	55.3937	123.663	16.6707	16.854	0	17.7925	20.3965	15.6283
ENSSSCG00000004718	-1.21287	3.09576e-05	0.000243267	1054.9	1061.42	1802.28	1303.76	2787.8	2645.23	1586.49	3407.26	2146.95	3350.71
ENSSSCG00000033228	-1.0232	3.09453e-05	0.000243267	64.4514	64.8527	81.1123	61.8315	140.186	203.09	78.1747	185.709	145.436	193.791
ENSSSCG00000028725	1.28002	3.11343e-05	0.000244531	61.8207	71.338	80.1231	99.8136	23.4906	24.4383	41.3866	40.033	32.8117	33.3404
ENSSSCG00000011353	1.06568	3.27681e-05	0.000256444	1923.02	1540.25	1386.82	1872.61	450.11	663.204	1168.02	771.748	1076.58	689.729
ENSSSCG00000041032	-1.69775	3.28012e-05	0.000256572	261.752	166.455	118.701	594.465	443.29	931.182	854.174	650.537	1425.98	1253.39
ENSSSCG00000015405	1.02041	3.31502e-05	0.000259037	18096.4	16513.7	27896.7	31031.4	7261.62	13691.3	9825.87	13347.7	14455.8	10587.7
ENSSSCG00000012619	1.17401	3.33274e-05	0.000260289	795.777	838.762	1155.36	832.958	200.807	531.743	417.315	412.563	575.535	270.891
ENSSSCG00000016901	3.33674	3.36888e-05	0.000262845	10.5227	23.7793	11.8701	18.5494	1.51552	0	2.29926	2.22406	1.7736	2.08377
ENSSSCG00000007739	1.05492	3.39418e-05	0.000264415	499.827	686.358	1150.41	538.817	335.688	383.428	447.205	291.351	294.418	325.069
ENSSSCG00000037617	-1.19698	3.43598e-05	0.000267264	124.957	72.4189	54.4046	76.8477	205.353	135.674	139.105	216.846	175.587	252.137
ENSSSCG00000017861	1.1195	3.44292e-05	0.000267668	99.9654	165.374	201.792	132.496	65.1674	76.6855	54.0325	70.0578	89.567	58.3457
ENSSSCG00000012202	-1.20783	3.4669e-05	0.000268987	286.743	306.97	394.68	415.154	966.903	662.361	387.425	788.428	722.744	1337.78
ENSSSCG00000016192	1.32375	3.4737e-05	0.000269379	1245.62	2792.99	914.986	2292.18	390.247	658.99	1019.72	761.739	699.687	813.714
ENSSSCG00000030408	1.78556	3.55066e-05	0.000273962	26.3067	57.2866	42.5345	41.5154	13.6397	8.42698	19.5437	7.7842	11.5284	12.5026
ENSSSCG00000038460	1.37488	3.56918e-05	0.000275114	60.5054	89.7129	140.463	90.0973	34.0992	53.9327	28.7407	43.3691	31.0381	29.1728
ENSSSCG00000000791	-1.64745	3.59789e-05	0.000277048	82.8661	77.8233	53.4154	65.3647	231.875	270.506	81.6236	183.485	426.552	115.649
ENSSSCG00000011741	-1.20698	3.60226e-05	0.000277246	948.356	789.041	1360.11	1143	2772.65	3141.58	1225.5	2037.24	3761.82	1745.16
ENSSSCG00000040811	2.27254	3.62527e-05	0.000278458	68.3974	58.3674	110.787	25.6159	6.06209	26.1236	19.5437	4.44811	8.86802	16.6702
ENSSSCG00000044694	1.20933	3.74526e-05	0.000286813	139.425	151.323	117.712	226.126	48.4967	65.7305	71.277	55.6014	105.529	65.6389
ENSSSCG00000015507	4.71722	3.74796e-05	0.000286876	160.471	365.337	272.023	361.272	10.6087	16.854	0	35.5849	0	3.12566
ENSSSCG00000017533	1.08285	3.7708e-05	0.000288337	226.238	203.205	238.391	258.809	75.0183	140.731	109.215	149.012	68.2838	115.649
ENSSSCG00000015784	-1.05529	3.78542e-05	0.000289166	21867.4	15732.2	17566.7	20992.7	31701.7	26095.8	58197.6	47365.7	25241.1	48803
ENSSSCG00000018084	1.16878	3.84395e-05	0.000293199	164093	151324	97405	78904	34084.1	50693.4	92829	44629	51437.2	54405.3
ENSSSCG00000009237	1.87714	3.85015e-05	0.000293526	84.1814	39.9925	79.1339	38.8655	25.0061	10.1124	16.0948	26.6887	12.4152	8.3351
ENSSSCG00000028282	-2.42358	3.87396e-05	0.000295048	277.536	473.425	268.066	248.209	575.898	2482.59	3882.3	541.558	1545.7	1170.04
ENSSSCG00000009764	1.28797	3.8808e-05	0.000295422	111.803	278.867	171.127	154.579	55.3165	104.495	91.9703	61.1616	55.8686	71.8902
ENSSSCG00000036963	1.66171	3.91848e-05	0.000297995	97.3347	41.0734	96.9391	90.0973	21.9751	26.1236	50.5837	18.9045	17.736	19.7959
ENSSSCG00000001062	1.02884	3.92315e-05	0.000298202	882.589	1284.08	696.379	645.697	420.557	369.102	644.942	366.969	435.42	342.781
ENSSSCG00000037918	1.37585	3.99656e-05	0.000303631	407.754	369.661	635.05	191.678	124.273	203.09	235.674	125.659	99.3219	139.613
ENSSSCG00000009578	-1.72156	4.01094e-05	0.000304392	55.244	44.316	49.4587	97.1637	137.155	198.034	479.395	107.867	164.058	135.445
ENSSSCG00000042629	-2.64327	4.0328e-05	0.000305779	10.5227	17.2941	0	9.71637	27.2794	39.6068	124.16	38.921	37.2457	83.351
ENSSSCG00000042168	-1.22326	4.07667e-05	0.000308648	81.5507	75.6615	37.5886	42.3987	106.087	165.169	152.901	112.315	168.492	119.817
ENSSSCG00000017790	-1.1265	4.12434e-05	0.00031103	662.929	741.483	839.809	733.144	277.34	492.979	146.003	447.035	207.512	317.776
ENSSSCG00000016618	1.24142	4.12334e-05	0.00031103	85.4967	115.654	126.614	82.1475	181.863	246.068	155.2	169.028	332.551	257.346
ENSSSCG00000048417	-1.21778	4.12993e-05	0.000311297	63.1361	23.7793	44.5128	38.8655	99.2667	79.2136	100.018	93.4104	95.7747	122.943
ENSSSCG00000021305	4.67604	4.26661e-05	0.000321127	21.0454	6.48527	23.7402	9.71637	1.51552	1.6854	0	0	0	0
ENSSSCG00000000907	1.01919	4.28676e-05	0.000322326	220.976	231.308	230.478	227.893	90.1735	161.798	113.813	90.0743	141.002	76.0578
ENSSSCG00000016751	1.91361	4.36828e-05	0.000327493	581.378	1071.15	339.287	2382.28	575.141	123.034	193.138	241.31	291.758	316.734
ENSSSCG00000015549	1.34382	4.41435e-05	0.000330462	1438.98	2193.1	1299.77	1238.4	4169.2	2418.54	4183.5	2293	3119.77	2436.97
ENSSSCG00000017288	-1.00873	4.41419e-05	0.000330462	136.795	70.2571	91.9932	68.8979	38.6458	23.5956	45.9851	27.8007	44.3401	36.4661
ENSSSCG00000001072	-1.62787	4.42102e-05	0.000330754	82.8661	77.8233	24.7294	37.9822	172.769	100.281	308.1	156.796	183.568	109.398
ENSSSCG00000023378	-1.09504	4.45892e-05	0.000332662	119.695	78.9041	176.073	161.645	312.197	219.944	257.517	322.488	226.135	384.456
ENSSSCG00000013919	1.21347	4.46136e-05	0.000332682	965.455	843.085	809.144	984.887	211.415	277.248	719.667	449.259	305.947	369.87
ENSSSCG00000049524	1.17705	4.48128e-05	0.000334005	640.568	688.52	1283.95	853.274	605.451	487.922	279.36	253.542	331.664	339.655
ENSSSCG00000030921	1.1097	4.50528e-05	0.000335587	3415.92	2864.33	3988.35	2633.14	1273.8	1302.81	2775.2	1113.14	1059.73	1445.1
ENSSSCG00000031174	1.98633	4.50687e-05	0.000335587	118.38	214.014	285.871	189.028	67.4407	67.4159	26.4415	55.6014	81.5858	6.25132
ENSSSCG00000021997	1.20715	4.57582e-05	0.000340555	2470.2	1869.92	1204.81	3650.71	625.91	1098.04	830.032	874.054	1332.86	1213.8
ENSSSCG00000050605	-2.29323	4.61323e-05	0.000342618	9.20734	4.32351	3.9567	3.53323	23.4906	25.2809	18.3941	25.5767	15.9624	41.6755
ENSSSCG00000008451	-1.51392	4.6147e-05	0.000342618	557.702	630.152	1275.05	1824.91	2670.35	2627.53	1195.61	4094.49	3239.49	4547.84
ENSSSCG00000040160	1.2627	4.65843e-05	0.000345196	165.732	142.676	75.1772	116.596	37.1303	43.8203	73.5762	45.5932	63.8498	48.9687
ENSSSCG00000048853	1.72454	4.70259e-05	0.000348008	60.5054	73.4998	70.2314	67.1313	11.3664	16.0113	40.237	13.3443	12.4152	31.2566
ENSSSCG00000004917	1.04228	4.76512e-05	0.000352081	301.212	443.16	351.157	432.82	143.217	289.888	131.058	203.501	195.097	150.032
ENSSSCG00000010199	-1.27113	4.8044e-05	0.000354642	213.084	139.433	159.257	98.9303	405.402	230.899	656.438	320.264	307.72	286.519
ENSSSCG00000013769	1.39201	4.8125e-05	0.000355069	92.0734	121.058	50.4479	70.6645	22.7328	26.1236	35.6385	43.3691	34.5853	29.1728
ENSSSCG00000048200	-4.09103	4.8495e-05	0.000357284	0	4.32351	0	0	12.1242	19.3821	11.4963	38.921	12.4152	14.5864
ENSSSCG00000015320	-1.38475	4.92664e-05	0.000362619	31.568	62.691	39.567	44.1653	187.167	67.4159	85.0725	133.443	121.492	103.147
ENSSSCG00000018007	-1.72739	4.93884e-05	0.000363221	5465.21	7919.6	3166.35	6214.95	18189.3	19475.6	7393.26	5563.48	38622	23832.1
ENSSSCG00000032623	-1.12626	5.05674e-05	0.000371303	101.281	72.4189	56.3829	91.8639	188.682	194.663	247.17	123.435	172.926	125.026
ENSSSCG00000003018	1.54942	5.09222e-05	0.000373551	2504.4	1646.18	5095.24	3113.66	451.625	1462.08	1925.63	1060.88	615.441	819.965
ENSSSCG00000034308	1.43178	5.1564e-05	0.000377718	123.641	113.492	95.9499	81.2642	38.6458	42.1349	25.2918	22.2406	70.0574	30.2147
ENSSSCG00000002918	2.70141	5.16621e-05	0.000378075	73.6587	84.3085	178.051	64.4814	46.9812	34.5506	34.4889	26.6887	9.75483	18.754
ENSSSCG00000000130	1.80815	5.16466e-05	0.000378075	28.9374	24.8602	141.452	15.8995	12.8819	3.37079	8.0474	4.44811	12.4152	7.29321
ENSSSCG00000000033	1.91204	5.21913e-05	0.000381402	298.581	375.065	1526.3	356.856	143.975	313.484	189.689	205.725	91.3407	75.0159
ENSSSCG00000041409	-1.00565	5.22978e-05	0.000381998	230.184	216.176	182.997	278.242	309.924	462.641	670.233	349.177	548.931	394.875
ENSSSCG00000030156	2.04862	5.23778e-05	0.0003824	131.533	135.11	308.622	174.895	75.7761	72.4721	8.0474	51.1533	48.7741	14.5864
ENSSSCG00000001064	1.00126	5.29605e-05	0.000386103	13893.9	13192.1	7976.7	12436.1	3616.03	5857.6	8369.3	5067.51	7533.39	5150.05
ENSSSCG00000024714	2.57224	5.30968e-05	0.000386729	30.2527	36.7499	22.751	31.799	10.6087	4.21349	2.29926	6.67217	6.20762	0
ENSSSCG00000005498	-1.80463	5.31622e-05	0.000387022	19.73	27.022	16.816	24.7326	75.7761	58.1462	34.4889	85.6262	47.0005	162.534
ENSSSCG00000015808	-1.08745	5.51323e-05	0.000399468	265.698	284.271	456.998	302.091	656.221	964.89	347.188	686.122	768.858	750.159
ENSSSCG00000008480	1.15263	5.55474e-05	0.000401528	261.752	143.757	182.008	132.496	59.1053	95.2249	80.474	88.9623	104.643	56.2619
ENSSSCG00000029281	1.93336	5.63108e-05	0.000406471	44.7214	70.2571	102.874	37.0989	31.0682	20.2248	13.7955	7.7842	17.736	8.3351
ENSSSCG00000013604	1.13791	5.75828e-05	0.000413706	86.8121	124.301	120.679	99.8136	42.4346	48.0338	70.1273	53.3774	31.0381	51.0525
ENSSSCG00000030358	1.03103	5.76856e-05	0.000414133	277.536	237.793	417.431	248.209	190.198	190.45	111.514	123.435	123.266	126.068
ENSSSCG00000023557	2.94014	5.86275e-05	0.000420424	72.3434	23.7793	47.4804	30.9157	4.54657	6.74159	2.29926	0	17.736	2.08377
ENSSSCG00000036814	1.73536	5.87941e-05	0.000421421	64.4514	84.3085	192.889	94.5138	31.826	50.5619	37.9377	43.3691	12.4152	20.8377
ENSSSCG00000041238	-1.25224	5.95099e-05	0.000426154	61.8207	41.0734	44.5128	64.4814	137.155	75.0002	152.901	121.211	90.4539	181.288
ENSSSCG00000037653	-1.0387	6.09552e-05	0.000435893	159.155	237.793	303.676	325.94	605.451	667.417	309.25	542.67	486.855	556.368
ENSSSCG00000003109	1.01799	6.10732e-05	0.000436524	460.367	465.859	334.341	337.423	140.944	176.124	302.352	220.182	205.738	139.613
ENSSSCG00000015014	-1.42483	6.1549e-05	0.000438912	47.352	96.1982	65.2855	82.1475	261.428	166.012	82.7732	257.991	133.907	271.933
ENSSSCG00000024166	1.84641	6.26146e-05	0.000445889	26.3067	39.9925	94.9607	41.5154	8.33537	16.854	17.2444	13.3443	16.8492	12.5026
ENSSSCG00000012164	-1.2174	6.29108e-05	0.000447791	1143.03	838.762	1326.48	1102.37	2548.35	1406.46	2505.04	3879.87	1337.3	3709.12
ENSSSCG00000032591	1.62141	6.32954e-05	0.000449684	462.998	402.087	1410.56	365.689	233.39	297.473	282.809	226.854	158.738	88.5604
ENSSSCG00000014156	-1.40677	6.34716e-05	0.000449904	1478.44	2226.61	2016.93	2096.97	5045.17	6545.24	3467.28	3698.61	10331.2	2009.8
ENSSSCG00000049380	1.77961	6.39439e-05	0.000452835	174.939	107.007	134.528	119.246	8.33537	43.8203	72.4266	25.5767	52.3213	32.2985
ENSSSCG00000042788	2.25706	6.43537e-05	0.000455104	30.2527	15.1323	43.5237	30.9157	3.03104	9.26968	9.19703	8.89623	3.54721	4.16755
ENSSSCG00000012993	1.86549	6.49472e-05	0.00045909	211.769	161.051	117.712	154.579	18.1863	58.9889	9.19703	36.6969	76.265	65.6389
ENSSSCG00000004347	1.24308	6.54606e-05	0.00046208	1431.08	1659.15	1189.98	2267.45	363.725	742.417	372.48	951.896	1010.95	708.483
ENSSSCG00000008228	1.8212	6.55519e-05	0.000462299	99.9654	103.764	93.9715	108.647	15.1552	21.9102	27.5911	8.89623	67.397	31.2566
ENSSSCG00000006455	1.31886	6.56515e-05	0.000462789	217.03	174.021	249.272	151.929	46.2234	106.18	125.31	90.0743	45.2269	64.597
ENSSSCG00000014853	1.02683	6.60235e-05	0.000465197	206.508	371.822	252.239	374.522	203.838	168.54	139.105	121.211	108.19	145.864
ENSSSCG00000007644	2.86961	6.67937e-05	0.000469761	18.4147	18.3749	17.8051	22.0827	5.30433	1.6854	4.59851	2.22406	1.7736	0
ENSSSCG00000011014	1.17096	6.71631e-05	0.000472142	143.371	94.0364	204.759	166.062	82.5959	79.2136	72.4266	48.9292	75.3782	45.843
ENSSSCG00000014116	-1.01775	6.87419e-05	0.000482357	381.447	386.955	344.233	279.125	615.302	862.08	971.436	589.375	806.99	379.247
ENSSSCG00000013039	1.45538	6.95193e-05	0.000487143	511.665	514.498	491.62	402.788	86.3847	61.517	295.455	222.406	164.058	222.964
ENSSSCG00000005221	1.66527	7.01833e-05	0.000490676	149.948	167.536	96.9391	251.742	49.2545	57.3035	14.9452	55.6014	39.0193	98.9793
ENSSSCG00000049161	1.06655	7.0348e-05	0.000491603	486.674	325.344	364.016	269.409	120.484	123.034	173.594	236.862	231.455	150.032
ENSSSCG00000025503	1.8788	7.09197e-05	0.000494879	90.7581	65.9336	97.9282	87.4474	31.826	13.4832	4.59851	42.2571	15.0756	32.2985
ENSSSCG00000041187	1.34225	7.29222e-05	0.000507972	106.542	243.198	160.246	108.647	30.3104	80.0563	63.2296	56.7134	73.6046	62.5132
ENSSSCG00000047413	2.438	7.30966e-05	0.000508955	21.0454	36.7499	46.4912	30.9157	4.54657	13.4832	0	5.56014	7.09442	6.25132
ENSSSCG00000042491	1.49743	7.33114e-05	0.000510219	80.2354	63.7718	50.4479	45.9319	29.5527	23.5956	25.2918	11.1203	14.1888	22.9215
ENSSSCG00000001672	1.84788	7.40174e-05	0.000514899	22.3607	28.1028	49.4587	58.2982	9.09313	10.1124	10.3467	16.6804	7.09442	13.5445
ENSSSCG00000014310	1.67965	7.42625e-05	0.000515994	411.7	219.418	759.686	229.66	164.434	228.371	149.452	70.0578	67.397	78.1415
ENSSSCG00000026592	1.42981	7.48108e-05	0.000519241	140.741	75.6615	121.668	117.48	20.4595	70.7867	45.9851	28.9127	49.6609	37.5079
ENSSSCG00000021084	1.71368	7.57086e-05	0.000524523	1591.55	2355.23	5456.28	1196	788.071	1050.84	813.937	1351.11	238.55	605.336
ENSSSCG00000046937	1.98224	7.60373e-05	0.000526563	69.7127	46.4778	73.1989	27.3825	6.06209	26.9663	11.4963	12.2323	17.736	7.29321
ENSSSCG00000003168	1.01559	7.81569e-05	0.000539051	163.101	203.205	184.976	147.512	74.2606	85.1125	119.561	60.0495	110.85	68.7646
ENSSSCG00000036449	4.15604	7.8413e-05	0.000540149	36.8294	8.64703	20.7727	21.1994	0	5.05619	0	0	0	2.08377
ENSSSCG00000010440	-1.05039	7.92737e-05	0.000545038	407.754	496.123	794.307	574.149	1291.22	1644.1	644.942	1358.9	993.219	1129.41
ENSSSCG00000006172	1.48275	7.93934e-05	0.000545372	576.116	936.041	2361.16	791.443	357.663	624.439	232.225	593.823	341.419	354.242
ENSSSCG00000047702	3.54707	8.00687e-05	0.000549273	14.4687	9.72791	11.8701	51.2318	1.51552	1.6854	0	4.44811	3.54721	0
ENSSSCG00000000779	-1.26183	8.04036e-05	0.000551077	153.894	127.544	149.365	136.913	384.943	618.541	171.295	286.903	356.495	220.88
ENSSSCG00000006564	1.13016	8.25646e-05	0.000564627	566.909	1165.19	1800.3	794.093	597.873	600.844	404.669	490.405	441.628	429.258
ENSSSCG00000033260	1.08997	8.28497e-05	0.000566324	509259	509300	288257	318521	134900	146096	337308	173846	190549	162609
ENSSSCG00000011208	-1.16755	8.29252e-05	0.000566588	1224.58	553.41	1227.57	454.02	2299.05	2169.11	1348.51	2121.75	2193.06	1519.07
ENSSSCG00000014112	-1.66423	8.30336e-05	0.000566823	59.19	62.691	46.4912	42.3987	125.788	127.247	49.434	243.534	133.907	320.901
ENSSSCG00000032974	-1.33829	8.44051e-05	0.000575674	274.905	142.676	193.878	288.841	362.21	537.642	1187.57	421.459	429.212	478.226
ENSSSCG00000017676	1.02308	8.44957e-05	0.000576035	593.216	392.359	467.879	439.887	181.105	165.169	377.078	275.783	188.002	212.545
ENSSSCG00000014818	1.1641	8.58451e-05	0.000584196	903.635	1266.79	512.392	776.427	313.713	385.956	555.271	275.783	530.308	254.22
ENSSSCG00000003972	1.24402	8.59095e-05	0.000584375	188.093	74.5806	100.896	92.7472	50.0122	43.8203	51.7333	48.9292	35.4721	58.3457
ENSSSCG00000026110	-1.27091	8.60601e-05	0.00058514	472.205	821.468	369.951	524.684	1886.07	1066.86	572.515	1690.28	996.766	1707.65
ENSSSCG00000042457	1.56919	8.61096e-05	0.000585217	119.695	68.0954	107.82	179.311	34.857	26.1236	16.0948	58.9375	45.2269	59.3876
ENSSSCG00000030511	2.39926	8.63853e-05	0.000586831	23.676	182.668	122.658	53.8817	28.7949	37.9214	9.19703	15.5684	12.4152	4.16755
ENSSSCG00000029260	1.51669	8.65426e-05	0.000587639	73.6587	45.3969	110.787	96.2804	42.4346	33.7079	35.6385	20.0165	15.9624	22.9215
ENSSSCG00000002004	1.16191	8.75728e-05	0.000594108	64.4514	109.169	75.1772	91.8639	34.0992	50.5619	45.9851	28.9127	33.6985	35.4242
ENSSSCG00000039778	-1.05442	8.77589e-05	0.000595108	92.0734	107.007	119.69	123.663	134.124	162.641	241.422	282.455	282.003	280.268
ENSSSCG00000049371	-2.4894	8.78534e-05	0.000595222	1064.11	1341.37	939.715	2083.72	311.44	531.743	755.306	457.044	608.346	904.358
ENSSSCG00000001097	1.19136	8.78223e-05	0.000595222	9.20734	0	21.7618	7.06645	25.7639	50.5619	96.5688	28.9127	69.1706	51.0525
ENSSSCG00000003709	1.27615	8.82047e-05	0.000597075	224.922	393.44	748.805	542.35	206.869	282.304	158.649	157.908	130.36	246.927
ENSSSCG00000046710	-3.38276	8.84181e-05	0.000598255	2.63067	2.16176	0	1.76661	9.85089	12.6405	31.04	20.0165	20.3965	6.25132
ENSSSCG00000034441	1.59631	8.86233e-05	0.000599379	407.754	333.992	1085.12	333.89	130.335	214.888	217.28	290.239	68.2838	152.116
ENSSSCG00000007943	1.26065	8.99708e-05	0.000606887	3360.68	2055.83	1570.81	1359.41	525.886	832.586	1525.56	1025.29	607.46	709.525
ENSSSCG00000043129	-1.67623	9.05518e-05	0.000610538	19.73	8.64703	23.7402	9.71637	43.1924	41.2922	34.4889	61.1616	39.9061	75.0159
ENSSSCG00000038126	1.08311	9.11659e-05	0.0006136	332.78	197.801	411.496	250.859	155.341	127.247	200.035	101.195	102.869	158.367
ENSSSCG00000013569	1.66798	9.13377e-05	0.000614486	273.59	348.043	149.365	111.297	26.5216	70.7867	54.0325	57.8255	140.115	66.6808
ENSSSCG00000010522	-1.24303	9.16448e-05	0.000616282	13455.9	26270.8	10391.3	12361.9	55574.9	23449.8	27904.9	32810.4	26652	55436.7
ENSSSCG00000010258	1.04698	9.21922e-05	0.000619692	974.663	968.467	860.581	529.984	362.967	498.877	542.625	270.223	481.534	262.556
ENSSSCG00000001229	1.16759	9.30245e-05	0.000624739	13040.2	8347.63	10707.8	5717.64	4714.79	2234.84	2687.83	4289.09	5757.12	5564.72
ENSSSCG00000051329	1.43646	9.33783e-05	0.000626566	177.57	104.845	92.9824	218.177	68.9562	56.4608	56.3318	22.2406	78.0386	45.843
ENSSSCG00000032999	-1.00407	9.36155e-05	0.000627883	840.499	885.24	443.15	551.183	1747.4	1157.02	1914.13	1053.09	1167.92	1138.78
ENSSSCG00000013475	-1.00702	9.38343e-05	0.000629076	1584.98	1213.83	1073.25	1221.61	2448.33	2153.09	4377.79	1814.83	2763.28	1796.21
ENSSSCG00000035667	1.79026	9.44726e-05	0.000632525	480.097	92.9556	149.365	136.913	62.1364	46.3484	93.1199	58.9375	25.7173	86.4766
ENSSSCG00000027991	1.93752	9.63815e-05	0.000644181	67.0821	39.9925	109.798	36.2156	21.2173	23.5956	25.2918	14.4564	7.09442	7.29321
ENSSSCG00000006853	-1.06006	9.89885e-05	0.000658735	84.1814	126.463	116.723	73.3144	277.34	160.113	282.809	156.796	198.644	177.121
ENSSSCG00000013327	1.16775	9.99189e-05	0.000664062	157.84	124.301	90.0148	128.963	42.4346	63.2024	51.7333	78.954	64.7366	33.3404
ENSSSCG00000013360	1.20867	0.000100402	0.000666787	273.59	232.389	233.445	285.308	53.801	107.865	117.262	82.2901	108.19	196.917
ENSSSCG00000043975	2.11028	0.000100459	0.000666787	60.5054	57.2866	18.7943	40.6321	5.30433	4.21349	8.0474	12.2323	20.3965	11.4608
ENSSSCG00000036342	2.43257	0.000101175	0.000670959	26.3067	31.3455	12.8593	17.6661	5.30433	5.05619	6.89777	2.22406	1.7736	3.12566
ENSSSCG00000038693	2.4198	0.000101535	0.000672765	21.0454	45.3969	37.5886	28.2658	9.85089	6.74159	11.4963	4.44811	4.43401	0
ENSSSCG00000049805	1.88798	0.000102941	0.000680904	26.3067	55.1248	48.4695	54.765	21.9751	15.1686	13.7955	12.2323	7.09442	4.16755
ENSSSCG00000017407	1.54548	0.000105538	0.00069628	111.803	201.043	115.733	128.963	19.7018	45.5057	85.0725	46.7052	65.6234	25.0053
ENSSSCG00000004138	-1.01309	0.000106709	0.000703094	1595.5	1151.14	1629.17	1384.14	2427.87	2191.02	1691.1	4115.62	2811.16	4200.89
ENSSSCG00000009859	1.09733	0.00010812	0.000711785	127.587	72.4189	118.701	145.746	59.1053	63.2024	50.5837	66.7217	44.3401	41.6755
ENSSSCG00000032786	-1.29709	0.000108341	0.000712322	23.676	19.4558	28.686	26.4992	50.0122	61.517	58.6311	38.921	70.9442	83.351
ENSSSCG00000016782	1.41102	0.000111364	0.000730007	74.9741	82.1468	141.452	93.6305	40.1613	52.2473	20.6933	50.0413	19.5097	38.5498
ENSSSCG00000036700	-1.028	0.000112027	0.000733723	181.516	177.264	196.846	202.277	413.737	325.282	679.43	305.808	282.89	313.608
ENSSSCG00000043612	-1.00721	0.000113506	0.000741388	247.283	206.448	111.777	115.713	293.253	359.832	280.509	321.376	409.703	381.331
ENSSSCG00000014213	1.28935	0.000113535	0.000741388	607.685	206.448	250.261	261.459	75.0183	131.461	179.342	126.771	162.285	138.571
ENSSSCG00000002954	2.20453	0.000115529	0.000752163	65.7667	211.852	486.674	109.53	48.4967	128.09	20.6933	23.3526	27.4909	35.4242
ENSSSCG00000003721	2.47001	0.000115937	0.00075386	82.8661	21.6176	113.755	53.8817	11.3664	8.42698	35.6385	8.89623	1.7736	8.3351
ENSSSCG00000008737	1.2647	0.000116232	0.000755462	123.641	163.213	271.034	233.193	68.1985	80.0563	65.5288	121.211	46.1137	114.608
ENSSSCG00000038504	1.10694	0.000116286	0.000755488	267.013	355.609	235.423	232.31	90.1735	136.517	208.083	82.2901	141.888	101.063
ENSSSCG00000046031	1.50032	0.000116453	0.000756255	146.002	88.6321	86.0581	89.214	19.7018	42.1349	67.8281	24.4646	41.6797	21.8796
ENSSSCG00000021576	-1.29892	0.000117668	0.000763178	144.687	357.771	171.127	111.297	419.042	456.742	836.93	360.297	389.306	434.467
ENSSSCG00000041959	1.2324	0.000118212	0.000765756	111.803	61.6101	75.1772	130.729	34.0992	46.3484	32.1896	48.9292	31.0381	50.0106
ENSSSCG00000023186	1.00676	0.000118216	0.000765756	1064.11	594.483	634.061	797.626	289.465	320.225	587.46	382.538	454.93	272.974
ENSSSCG00000017980	-1.86294	0.000119332	0.000771686	11.838	16.2132	24.7294	3.53323	40.9191	38.7641	59.7807	84.5142	42.5665	40.6336
ENSSSCG00000017754	1.45451	0.000120296	0.000776937	376.186	218.337	911.029	391.305	187.925	306.742	146.003	123.435	159.624	113.566
ENSSSCG00000020771	-2.2015	0.000122693	0.000790417	51.298	10.8088	29.6752	33.5657	95.4779	342.136	109.215	38.921	228.795	46.8849
ENSSSCG00000045507	-1.39107	0.000122897	0.000791401	10.5227	27.022	22.751	17.6661	38.6458	60.6743	60.9303	58.9375	42.5665	47.9268
ENSSSCG00000005641	1.12115	0.000123994	0.000796795	683.974	944.688	1304.72	722.545	485.725	525.844	569.066	388.098	356.495	195.875
ENSSSCG00000003512	-1.16328	0.000125402	0.000804158	2458.36	2482.78	3703.47	3353.92	6906.23	6103.66	2429.16	8594.87	6595.15	9682.26
ENSSSCG00000000205	1.69448	0.000129354	0.000827424	40.7754	85.3894	66.2747	27.3825	17.4285	12.6405	11.4963	25.5767	22.1701	12.5026
ENSSSCG00000039838	1.89543	0.000130459	0.00083345	42.0907	149.161	175.084	67.1313	56.8321	34.5506	18.3941	23.3526	30.1513	10.4189
ENSSSCG00000012118	1.37635	0.000130633	0.000834214	43.406	49.7204	62.318	52.1151	15.1552	25.2809	20.6933	11.1203	25.7173	21.8796
ENSSSCG00000016855	2.96409	0.0001327	0.000843584	38.1447	21.6176	179.041	20.3161	4.54657	16.854	11.4963	6.67217	0	10.4189
ENSSSCG00000037106	1.74741	0.000133176	0.000845874	92.0734	87.5512	370.94	105.997	40.9191	50.5619	40.237	84.5142	24.8305	53.1362
ENSSSCG00000043116	-1.13821	0.000133406	0.000846984	84.1814	39.9925	66.2747	83.0308	128.062	189.607	103.467	141.228	129.473	210.461
ENSSSCG00000046569	-2.94071	0.000134222	0.000851814	2.63067	0	3.9567	3.53323	21.2173	5.05619	13.7955	23.3526	24.8305	30.2147
ENSSSCG00000000010	1.05523	0.000135082	0.000855856	1907.23	3114.01	5295.05	3242.62	2150.53	2213.77	1265.74	1430.07	1431.3	1295.07
ENSSSCG00000009622	-1.25124	0.00013569	0.00085829	1919.07	4955.83	1430.35	1531.65	7632.93	4939.9	7440.4	4433.66	5675.54	5000.02
ENSSSCG00000028671	-3.38027	0.000135834	0.000858846	48.6674	30.2646	57.3721	100.697	222.024	486.237	388.574	130.107	2383.73	93.7698
ENSSSCG00000048677	1.95197	0.000136563	0.000863099	263.067	368.58	82.1014	159.878	92.4468	69.944	67.8281	22.2406	73.6046	11.4608
ENSSSCG00000012517	-2.54327	0.000136823	0.000864388	0	5.40439	10.8809	2.64992	43.9501	18.5394	31.04	15.5684	40.7929	18.754
ENSSSCG00000003217	1.35234	0.000137509	0.000868007	17683.4	10556.9	11642.6	13004.9	2727.18	3012.65	8726.83	5406.68	2648.88	8550.77
ENSSSCG00000023503	1.2081	0.000138087	0.000869508	96.0194	126.463	240.369	121.896	81.0804	61.517	56.3318	82.2901	48.7741	50.0106
ENSSSCG00000041209	5.62567	0.000138226	0.000870026	30.2527	0	18.7943	18.5494	0	0	0	0	1.7736	0
ENSSSCG00000003466	1.35208	0.000138333	0.000870339	268.328	97.2791	91.9932	210.227	59.1053	56.4608	79.3244	85.6262	42.5665	69.8064
ENSSSCG00000027196	1.97885	0.000138557	0.000871038	39.46	47.5587	99.9066	48.5819	7.57761	26.9663	17.2444	8.89623	5.32081	23.9634
ENSSSCG00000032330	1.36129	0.00013881	0.000872271	2121.63	3310.73	4597.68	1579.35	1700.42	1632.31	650.69	1120.92	1151.07	520.944
ENSSSCG00000001411	1.12463	0.000140937	0.000884547	289.374	269.139	166.181	250.859	68.9562	115.45	103.467	118.987	183.568	80.2253
ENSSSCG00000037682	1.33936	0.000141698	0.000888962	384.078	290.756	211.683	267.642	37.888	120.506	187.389	124.547	91.3407	123.985
ENSSSCG00000008096	1.08144	0.000142138	0.00089099	1294.29	986.842	811.123	963.688	392.52	433.99	246.02	584.927	791.028	425.09
ENSSSCG00000051473	-1.14549	0.000142407	0.000892313	48.6674	28.1028	25.7185	31.799	61.3786	71.6294	66.6784	94.5224	83.3594	64.597
ENSSSCG00000047741	1.96631	0.000143216	0.000895917	98.6501	52.9631	36.5994	28.2658	9.09313	15.1686	10.3467	28.9127	13.302	6.25132
ENSSSCG00000008647	1.10795	0.000143538	0.000897566	197.3	190.235	230.478	203.161	94.7201	165.169	62.0799	70.0578	105.529	71.8902
ENSSSCG00000044449	-1.72241	0.000143741	0.000898101	10.5227	9.72791	6.92422	13.2496	42.4346	24.4383	24.1422	51.1533	29.2645	29.1728
ENSSSCG00000012283	-1.70626	0.000144356	0.000900843	42.0907	12.9705	13.8484	18.5494	59.8631	114.607	32.1896	86.7382	55.8686	72.9321
ENSSSCG00000017197	-1.52756	0.000144494	0.000901337	1690.2	770.666	845.744	697.812	1099.51	3720.51	5858.51	2039.46	3068.34	1526.36
ENSSSCG00000003465	1.11391	0.000145229	0.000905556	2074.28	2112.04	2245.43	2445.88	678.954	661.518	1071.45	1613.55	603.912	1526.36
ENSSSCG00000040648	3.38211	0.000146622	0.000913502	23.676	18.3749	77.1556	18.5494	9.09313	6.74159	1.14963	2.22406	0	0
ENSSSCG00000049494	1.57863	0.000148271	0.000921156	192.039	189.154	111.777	168.712	23.4906	33.7079	116.112	50.0413	33.6985	77.0997
ENSSSCG00000025578	1.2802	0.000149254	0.000926509	395.916	219.418	378.854	169.595	127.304	81.7417	72.4266	102.307	202.191	131.278
ENSSSCG00000044256	-1.0822	0.000149642	0.000928545	67.0821	116.735	77.1556	91.8639	150.794	171.91	283.958	149.012	133.907	234.425
ENSSSCG00000048236	-5.62653	0.000149911	0.000929834	0	0	0	0	10.6087	10.1124	11.4963	6.67217	0	18.754
ENSSSCG00000008039	1.07817	0.000149983	0.000929864	460.367	493.962	414.464	310.041	134.124	214.045	349.487	157.908	193.323	144.822
ENSSSCG00000009998	1.71161	0.000151167	0.000936494	34.1987	27.022	37.5886	50.3485	15.1552	5.05619	13.7955	8.89623	15.0756	10.4189
ENSSSCG00000015901	1.49197	0.000151968	0.000940694	159.155	72.4189	228.499	80.3809	53.801	33.7079	36.7881	82.2901	38.1325	43.7593
ENSSSCG00000051601	1.43065	0.000152296	0.000942342	65.7667	45.3969	76.1664	43.282	19.7018	21.9102	27.5911	17.7925	11.5284	30.2147
ENSSSCG00000006205	1.14341	0.000154117	0.000951397	80.2354	77.8233	50.4479	84.7974	38.6458	29.4944	35.6385	23.3526	39.0193	32.2985
ENSSSCG00000001427	1.53124	0.000154131	0.000951397	954.933	2147.71	3869.65	1485.72	441.017	1301.97	498.939	1188.76	460.25	499.064
ENSSSCG00000051348	-1.93987	0.000154286	0.000951966	34.1987	4.32351	9.89174	13.2496	39.4036	79.2136	71.277	47.8172	79.8122	31.2566
ENSSSCG00000034758	-1.50566	0.000155221	0.000956584	1183.8	972.791	1244.38	673.963	1609.48	1718.26	7441.54	2365.28	2608.09	1613.88
ENSSSCG00000027272	1.67386	0.000156421	0.000962047	61.8207	38.9116	58.3613	49.4652	18.944	24.4383	9.19703	18.9045	5.32081	20.8377
ENSSSCG00000041536	2.10383	0.0001568	0.000963991	32.8834	32.4264	27.6969	30.0324	8.33537	11.7978	9.19703	2.22406	1.7736	9.37698
ENSSSCG00000036094	1.02266	0.000157623	0.000968659	1185.12	541.52	767.599	972.521	306.135	387.641	436.859	562.686	293.532	574.08
ENSSSCG00000017528	-1.78113	0.000157796	0.000969338	9.20734	7.56615	7.91339	8.83307	36.3725	25.2809	31.04	17.7925	21.2833	40.6336
ENSSSCG00000000774	1.27665	0.000158118	0.000970152	164.417	127.544	199.813	215.527	43.1924	109.551	94.2695	42.2571	96.6615	52.0944
ENSSSCG00000043169	2.15947	0.000158585	0.000972237	18.4147	20.5367	43.5237	23.8493	7.57761	5.89889	10.3467	2.22406	3.54721	6.25132
ENSSSCG00000002341	1.38079	0.000159515	0.000977547	282.797	248.602	363.027	122.78	105.329	115.45	123.01	86.7382	34.5853	120.859
ENSSSCG00000015985	1.35297	0.000159746	0.000978571	313.05	316.697	310.601	276.475	123.515	131.461	106.915	146.788	29.2645	177.121
ENSSSCG00000007574	-1.16176	0.000161219	0.000986804	53.9287	63.7718	88.0365	56.5316	178.074	124.719	203.484	104.531	87.7934	183.372
ENSSSCG00000001042	2.20294	0.000161537	0.000988133	18.4147	25.9411	17.8051	56.5316	4.54657	3.37079	5.74814	10.0083	5.32081	10.4189
ENSSSCG00000011025	-1.03651	0.00016235	0.000992542	511.665	417.219	799.253	749.044	1304.86	1050.84	794.393	1775.91	971.936	1728.49
ENSSSCG00000002959	1.39689	0.000164019	0.00100155	427.484	313.455	189.921	105.997	70.4718	105.337	149.452	88.9623	63.8498	112.524
ENSSSCG00000009589	2.44326	0.000165376	0.00100855	47.352	43.2351	161.235	16.7828	20.4595	23.5956	4.59851	8.89623	11.5284	4.16755
ENSSSCG00000013725	1.20592	0.000166759	0.00101545	117.065	131.867	149.365	153.695	53.0433	102.809	68.9777	36.6969	60.3026	36.4661
ENSSSCG00000001807	1.77079	0.000167217	0.00101703	59.19	86.4703	25.7185	41.5154	9.09313	10.9551	18.3941	13.3443	14.1888	28.131
ENSSSCG00000025253	-1.76843	0.000167555	0.00101868	23.676	16.2132	9.89174	16.7828	47.7389	44.663	27.5911	101.195	32.8117	84.3929
ENSSSCG00000024635	-1.00761	0.000168136	0.0010214	431.43	575.027	691.433	470.802	1132.85	1270.79	500.088	1445.64	1013.62	1178.37
ENSSSCG00000017520	2.8051	0.000169408	0.00102791	34.1987	10.8088	23.7402	8.83307	1.51552	1.6854	3.44889	2.22406	1.7736	6.25132
ENSSSCG00000043900	-1.08143	0.000171037	0.00103574	38.1447	51.8822	27.6969	46.8153	78.0494	96.0676	67.8281	84.5142	81.5858	114.608
ENSSSCG00000004811	1.26083	0.000176368	0.00106332	431.43	275.624	237.402	301.208	50.77	156.742	117.262	122.323	215.493	116.691
ENSSSCG00000000362	2.27642	0.000176423	0.00106332	34.1987	47.5587	37.5886	39.7488	7.57761	15.1686	13.7955	5.56014	0	7.29321
ENSSSCG00000028372	1.05418	0.000178028	0.00107215	397.231	225.904	410.507	328.59	200.807	101.124	157.499	230.19	111.737	183.372
ENSSSCG00000006403	-1.77029	0.000179906	0.00108261	48.6674	39.9925	16.816	16.7828	78.8071	164.326	131.058	54.4894	151.643	39.5917
ENSSSCG00000033918	1.90596	0.000180422	0.00108497	43.406	48.6395	99.9066	35.3323	14.3975	27.809	16.0948	15.5684	3.54721	13.5445
ENSSSCG00000026850	1.08118	0.000181861	0.00109181	151.263	214.014	270.045	136.913	88.658	97.753	74.7258	83.4021	64.7366	138.571
ENSSSCG00000046744	-3.66743	0.00018415	0.00110425	2.63067	0	0	1.76661	4.54657	17.6967	14.9452	15.5684	11.5284	16.6702
ENSSSCG00000023984	-1.00027	0.000190112	0.0011338	1646.8	2879.46	1509.48	1409.76	4882.25	2799.44	5134.24	2815.66	3963.12	2744.33
ENSSSCG00000023714	1.04158	0.000190435	0.00113528	922.049	1117.63	651.866	997.253	480.42	241.854	725.416	497.077	362.702	382.373
ENSSSCG00000002129	2.67088	0.000192885	0.00114855	22.3607	23.7793	63.3071	29.1491	3.03104	11.7978	2.29926	4.44811	10.6416	0
ENSSSCG00000004473	-1.11715	0.000193524	0.00115155	122.326	138.352	128.593	111.297	294.769	326.124	103.467	330.272	246.531	326.111
ENSSSCG00000005673	1.3145	0.000193613	0.00115155	265.698	383.712	549.981	218.177	98.5089	104.495	144.853	204.613	77.1518	227.131
ENSSSCG00000013620	2.17987	0.000194672	0.00115739	34.1987	43.2351	7.91339	31.799	7.57761	9.26968	4.59851	5.56014	7.09442	4.16755
ENSSSCG00000037450	1.12921	0.000197793	0.00117322	545.864	717.703	1211.74	471.686	485.725	317.697	305.801	428.131	275.796	207.336
ENSSSCG00000030016	1.12157	0.000198764	0.00117807	201.246	196.72	354.124	261.459	75.7761	153.371	170.145	131.219	81.5858	88.5604
ENSSSCG00000004093	2.49328	0.000199393	0.00118134	178.885	136.191	113.755	198.744	4.54657	15.1686	9.19703	112.315	12.4152	14.5864
ENSSSCG00000011454	-1.16989	0.000199599	0.00118211	123.641	125.382	124.636	75.9644	430.408	163.483	162.098	269.111	195.097	293.812
ENSSSCG00000005164	2.18083	0.000199872	0.00118281	220.976	237.793	125.625	159.878	254.608	321.911	641.493	658.321	268.701	425.09
ENSSSCG00000050184	-1.2031	0.000199823	0.00118281	19.73	23.7793	64.2963	21.1994	10.6087	8.42698	2.29926	7.7842	8.86802	4.16755
ENSSSCG00000050566	-1.66928	0.000201397	0.00119137	21.0454	9.72791	23.7402	8.83307	58.3476	67.4159	33.3392	55.6014	59.4158	25.0053
ENSSSCG00000045722	-1.33724	0.000201514	0.00119161	21.0454	17.2941	50.4479	44.1653	53.801	91.0114	94.2695	98.9705	93.1143	78.1415
ENSSSCG00000024736	1.18363	0.000203308	0.00120036	217.03	262.654	241.358	306.507	83.3537	69.1013	219.579	93.4104	126.813	88.5604
ENSSSCG00000033727	2.84621	0.000203658	0.00120101	11713.1	11524.3	9846.24	7379.14	2430.9	2768.26	2103.82	319.152	120.605	697.023
ENSSSCG00000006338	-1.2485	0.000203691	0.00120101	63.1361	84.3085	171.127	69.7812	215.204	265.45	111.514	263.551	268.701	261.514
ENSSSCG00000025483	-1.62024	0.00020588	0.00121159	18.4147	10.8088	20.7727	21.1994	56.8321	60.6743	36.7881	81.1781	22.1701	71.8902
ENSSSCG00000039144	-1.08269	0.000206836	0.00121629	115.749	136.191	123.647	125.43	198.533	227.529	346.038	293.575	392.853	134.403
ENSSSCG00000008499	-1.12153	0.000207089	0.0012166	122.326	134.029	216.629	126.313	388.731	312.641	156.349	375.866	260.72	462.598
ENSSSCG00000035078	1.2722	0.000207695	0.00121969	114.434	153.485	351.157	105.997	88.658	79.2136	70.1273	74.5059	70.0574	67.7227
ENSSSCG00000016237	1.13524	0.000208282	0.00122267	117.065	105.926	210.694	128.079	69.714	62.3597	34.4889	73.3939	60.3026	83.351
ENSSSCG00000039474	-1.0498	0.000209733	0.00122978	99.9654	97.2791	167.17	122.78	328.11	190.45	144.853	322.488	240.323	288.603
ENSSSCG00000032288	-1.16386	0.00021164	0.0012393	332.78	305.889	791.339	360.389	1117.7	798.878	1258.84	1364.46	556.025	925.196
ENSSSCG00000038867	-1.24222	0.000214501	0.00125199	426.168	530.711	755.729	1016.69	881.276	2736.24	2263.62	1243.25	1054.41	1511.78
ENSSSCG00000005928	-2.81673	0.000215002	0.00125443	74.9741	15.1323	21.7618	103.347	117.453	133.146	708.171	626.072	123.266	567.829
ENSSSCG00000022845	-1.03199	0.000215262	0.00125548	1525.79	1751.02	1706.33	1736.58	4616.28	3281.47	1401.4	4300.21	2753.52	4258.19
ENSSSCG00000010959	-1.66544	0.000215957	0.00125857	10.5227	42.1543	60.3396	35.3323	193.987	159.27	50.5837	85.6262	93.1143	126.068
ENSSSCG00000031261	-1.5092	0.000216919	0.00126322	195.985	129.705	383.8	179.311	478.905	826.687	242.572	1156.51	333.438	758.494
ENSSSCG00000034151	1.22776	0.000217121	0.00126392	249.914	535.035	613.288	268.525	260.67	220.787	146.003	94.5224	189.776	154.199
ENSSSCG00000004394	-1.05934	0.000217495	0.00126561	347.248	396.682	374.897	189.911	1073.75	717.979	781.747	531.55	552.478	429.258
ENSSSCG00000006491	1.21783	0.000219854	0.00127644	118.38	73.4998	113.755	81.2642	40.1613	40.4495	52.8829	55.6014	19.5097	41.6755
ENSSSCG00000012152	-1.16742	0.000220573	0.00127916	36.8294	81.0659	82.1014	95.3971	172.012	248.596	140.255	120.099	195.983	121.901
ENSSSCG00000036246	1.47126	0.000223934	0.00129767	44.7214	130.786	135.517	105.997	31.0682	60.6743	27.5911	44.4811	19.5097	42.7174
ENSSSCG00000007439	1.97082	0.000225452	0.00130527	17.0993	21.6176	21.7618	32.6823	7.57761	5.05619	6.89777	4.44811	3.54721	8.3351
ENSSSCG00000033684	1.54342	0.000225851	0.0013068	84.1814	52.9631	235.423	85.6807	46.2234	44.663	51.7333	31.1368	24.8305	37.5079
ENSSSCG00000013399	-1.07095	0.000226304	0.00130893	1711.25	1377.04	1243.39	1854.06	3070.45	3710.4	1193.31	3390.57	3878.87	4247.77
ENSSSCG00000041051	-2.57195	0.000226837	0.00131132	3.946	0	1.97835	5.29984	16.6707	15.1686	16.0948	15.5684	23.9437	13.5445
ENSSSCG00000031525	4.94473	0.000227765	0.00131589	0	35.669	25.7185	14.1329	1.51552	0	0	0	0	2.08377
ENSSSCG00000038521	-3.30818	0.000228442	0.00131881	532.71	830.115	266.088	375.405	1188.93	6065.74	18082.5	648.313	2558.43	1234.64
ENSSSCG00000033770	-1.39885	0.000228597	0.00131921	27.622	18.3749	16.816	15.0162	37.888	69.1013	70.1273	48.9292	43.4533	35.4242
ENSSSCG00000040207	-1.29583	0.000230225	0.0013271	473.52	239.955	551.959	193.444	1152.55	675.001	1432.44	927.432	443.401	739.74
ENSSSCG00000030991	-3.13328	0.000231	0.00133079	1.31533	0	5.93504	3.53323	21.9751	17.6967	6.89777	65.6097	8.86802	25.0053
ENSSSCG00000044113	-3.27224	0.000232469	0.00133803	52.6134	22.6985	18.7943	3.53323	118.211	60.6743	100.018	550.454	49.6609	529.279
ENSSSCG00000015345	-1.36877	0.000232973	0.00134042	65.7667	22.6985	53.4154	90.0973	184.136	160.955	71.277	133.443	188.889	160.451
ENSSSCG00000007772	1.25588	0.000234533	0.00134789	122.326	62.691	93.9715	45.0486	36.3725	31.1798	37.9377	38.921	29.2645	29.1728
ENSSSCG00000000133	1.2704	0.000237162	0.00136248	2463.62	1925.04	2692.53	2441.46	465.265	667.417	2152.1	1104.24	736.046	799.127
ENSSSCG00000010403	1.03696	0.000237675	0.00136492	922.049	848.49	768.588	1356.76	332.657	339.607	310.4	657.209	522.327	687.646
ENSSSCG00000045922	3.53671	0.000238383	0.00136745	65.7667	74.5806	54.4046	58.2982	17.4285	38.7641	13.7955	22.2406	18.6229	4.16755
ENSSSCG00000031788	1.71277	0.000238356	0.00136745	27.622	8.64703	22.751	21.1994	0	0	4.59851	2.22406	0	4.16755
ENSSSCG00000007625	1.01732	0.000239429	0.00137242	2205.82	2380.09	4988.4	1736.58	1579.93	1819.39	1308.28	1325.54	1108.5	1239.85
ENSSSCG00000035299	1.52186	0.000242983	0.00138968	681.343	677.711	3118.87	981.354	598.631	664.046	328.794	576.031	240.323	443.844
ENSSSCG00000011264	-1.44758	0.000244515	0.00139612	102.596	168.617	172.116	90.9806	317.502	207.304	344.889	542.67	129.473	645.97
ENSSSCG00000003024	1.25139	0.000244565	0.00139612	48.6674	69.1762	114.744	66.248	31.0682	31.1798	42.5363	30.0248	21.2833	33.3404
ENSSSCG00000023933	1.4377	0.000246855	0.00140815	47.352	41.0734	95.9499	75.9644	18.1863	33.7079	25.2918	33.3609	17.736	16.6702
ENSSSCG00000035859	1.17663	0.000247655	0.00141166	71.0281	119.978	168.16	82.1475	190.956	230.057	195.437	269.111	175.587	290.687
ENSSSCG00000015523	-1.02643	0.000247642	0.00141166	244.652	279.948	217.618	283.541	132.608	137.36	48.2844	67.8337	123.266	169.828
ENSSSCG00000047367	1.90504	0.000248074	0.00141353	224.922	299.403	97.9282	87.4474	16.6707	24.4383	82.7732	95.6344	21.2833	44.8011
ENSSSCG00000008794	2.24474	0.000251779	0.00143357	21.0454	19.4558	76.1664	30.9157	7.57761	17.6967	6.89777	4.44811	3.54721	6.25132
ENSSSCG00000005941	-1.21241	0.000253726	0.00144305	122.326	141.595	150.354	320.64	577.414	494.664	212.681	314.704	480.647	478.226
ENSSSCG00000038348	-1.13889	0.000256054	0.0014536	739.218	1580.24	673.628	560.9	2771.89	1896.07	2367.08	1343.33	2113.25	1245.06
ENSSSCG00000051208	2.11599	0.000261215	0.00148015	57.8747	52.9631	53.4154	16.7828	11.3664	10.1124	9.19703	24.4646	3.54721	4.16755
ENSSSCG00000006746	-1.45331	0.000261878	0.00148281	13.1533	12.9705	28.686	16.7828	78.0494	43.8203	39.0874	52.2653	43.4533	38.5498
ENSSSCG00000017446	1.30805	0.000262526	0.00148539	63.1361	114.573	163.214	158.112	40.1613	49.7192	89.671	42.2571	34.5853	47.9268
ENSSSCG00000017062	4.0768	0.000263155	0.00148785	42.0907	62.691	420.399	25.6159	4.54657	26.9663	2.29926	0	10.6416	4.16755
ENSSSCG00000042021	2.35324	0.000266945	0.0015065	36.8294	22.6985	42.5345	56.5316	6.06209	4.21349	2.29926	7.7842	2.66041	23.9634
ENSSSCG00000031771	-1.17466	0.000267474	0.00150893	167.047	107.007	78.1448	63.5981	235.664	219.944	333.392	170.14	296.192	145.864
ENSSSCG00000012452	1.13415	0.000267782	0.00151011	276.22	442.079	782.437	335.657	250.819	308.428	155.2	195.717	183.568	160.451
ENSSSCG00000011561	1.3658	0.000268318	0.00151258	74.9741	82.1468	76.1664	82.1475	28.0372	21.0675	59.7807	31.1368	30.1513	14.5864
ENSSSCG00000032016	3.10691	0.000268757	0.00151449	612.946	928.475	270.045	465.503	108.36	105.337	144.853	18.9045	5.32081	13.5445
ENSSSCG00000005533	1.02773	0.000269253	0.00151562	456.421	453.969	534.154	364.806	257.639	250.281	164.397	110.091	337.872	208.377
ENSSSCG00000032777	2.14301	0.000269792	0.00151755	97.3347	39.9925	104.852	138.679	235.664	313.484	98.868	233.526	298.852	239.634
ENSSSCG00000021562	-1.31243	0.000269704	0.00151755	21.0454	28.1028	17.8051	24.7326	4.54657	8.42698	2.29926	2.22406	8.86802	4.16755
ENSSSCG00000040411	1.24973	0.000273822	0.00153852	1595.5	1073.31	1339.34	967.221	208.384	551.967	1001.33	488.18	559.572	330.278
ENSSSCG00000022649	-2.43096	0.000276045	0.00154987	14.4687	33.5072	6.92422	19.4327	44.7079	322.753	127.609	30.0248	43.4533	32.2985
ENSSSCG00000049085	-1.23382	0.000277504	0.00155749	99.9654	68.0954	113.755	230.543	228.844	267.978	218.429	328.048	285.55	484.478
ENSSSCG00000006729	1.16342	0.000278447	0.00156202	103.911	102.683	138.484	134.263	67.4407	40.4495	47.1348	77.842	26.6041	62.5132
ENSSSCG00000025527	2.52661	0.000278514	0.00156202	69.7127	9.72791	39.567	37.9822	6.81985	0.842698	17.2444	7.7842	3.54721	5.20944
ENSSSCG00000001882	1.10827	0.000279341	0.00156609	415.646	373.984	323.46	308.274	101.54	143.259	310.4	126.771	185.342	122.943
ENSSSCG00000051274	-1.39842	0.000284676	0.00159134	18258.2	9295.56	8184.43	10668.6	15181	15987.7	33211.6	67158.7	18826.8	33133.1
ENSSSCG00000011246	2.76065	0.000285191	0.00159364	27.622	20.5367	27.6969	42.3987	9.85089	4.21349	0	4.44811	0	7.29321
ENSSSCG00000003928	-1.39112	0.000287297	0.00160307	43.406	62.691	135.517	90.0973	165.192	258.708	250.619	207.949	86.9066	340.697
ENSSSCG00000026559	1.37433	0.000289505	0.00161422	345.933	179.426	110.787	119.246	59.8631	94.3822	39.0874	75.6179	58.529	108.356
ENSSSCG00000016983	-2.24872	0.000290199	0.00161633	51.298	168.617	134.528	395.721	576.656	1111.52	1933.68	666.105	313.041	753.284
ENSSSCG00000014909	1.0222	0.000290618	0.00161807	1615.23	1199.78	2167.28	1551.09	525.886	914.328	440.308	814.005	892.123	1238.8
ENSSSCG00000035209	-1.0023	0.000295091	0.00163822	744.479	961.982	888.278	767.593	2195.23	2561.8	897.86	1476.77	1861.4	1107.53
ENSSSCG00000004758	3.0369	0.000295537	0.00163969	15.784	12.9705	30.6644	30.9157	1.51552	6.74159	0	0	1.7736	6.25132
ENSSSCG00000012590	2.85025	0.00029557	0.00163969	26.3067	23.7793	11.8701	38.8655	6.06209	6.74159	0	0	5.32081	2.08377
ENSSSCG00000037549	-1.10596	0.000296321	0.00164267	983.87	1843.98	1238.45	1197.76	4060.08	3706.19	1147.33	2194.03	2877.67	3008.97
ENSSSCG00000004490	-1.39297	0.000297468	0.00164784	188.093	155.647	172.116	255.276	544.83	491.293	123.01	465.94	478.873	934.573
ENSSSCG00000013377	-2.64137	0.000298212	0.00165136	7.89201	5.40439	6.92422	0	68.1985	16.854	31.04	11.1203	16.8492	40.6336
ENSSSCG00000040359	1.56225	0.00029859	0.00165286	39.46	65.9336	110.787	57.4149	24.2483	42.9776	11.4963	20.0165	17.736	21.8796
ENSSSCG00000035755	1.16624	0.000305347	0.00168601	96.0194	68.0954	83.0906	55.6483	26.5216	26.1236	50.5837	30.0248	29.2645	40.6336
ENSSSCG00000007240	1.93855	0.000314741	0.00173475	72.3434	70.2571	156.29	45.9319	25.7639	50.5619	27.5911	7.7842	14.1888	8.3351
ENSSSCG00000034371	-3.13654	0.000322544	0.00177457	1.31533	0	5.93504	1.76661	3.7888	23.5956	14.9452	44.4811	14.1888	20.8377
ENSSSCG00000000443	1.08833	0.000324679	0.0017843	263.067	109.169	143.43	156.345	100.782	75.8428	89.671	50.0413	66.5102	89.6023
ENSSSCG00000050030	3.46104	0.000324777	0.0017843	24.9914	25.9411	12.8593	19.4327	2.27328	7.58428	0	0	0.886802	0
ENSSSCG00000033585	1.08255	0.000324977	0.00178476	2570.16	2497.91	1136.56	2099.62	616.817	887.361	1372.66	778.42	1512.89	713.693
ENSSSCG00000018076	1.5079	0.000327489	0.00179662	1669.16	290.756	349.178	501.718	266.732	247.753	360.983	170.14	254.512	181.288
ENSSSCG00000016943	1.10679	0.000327713	0.00179721	398.546	398.844	647.909	513.201	258.396	301.686	89.671	177.925	240.323	294.854
ENSSSCG00000049788	1.25307	0.000329963	0.00180803	93.3887	89.7129	57.3721	92.7472	28.0372	46.3484	33.3392	15.5684	47.0005	38.5498
ENSSSCG00000048306	-1.84812	0.000331688	0.00181576	5.26134	8.64703	9.89174	12.3663	31.0682	39.6068	57.4814	33.3609	14.1888	22.9215
ENSSSCG00000009432	-1.01002	0.00033213	0.00181753	1010.18	967.386	1020.83	1289.63	2267.98	1269.1	2426.87	3079.21	1114.71	2799.55
ENSSSCG00000046842	-1.42729	0.000336175	0.00183836	32.8834	22.6985	20.7727	13.2496	95.4779	53.9327	42.5363	54.4894	37.2457	72.9321
ENSSSCG00000006466	3.6953	0.000336965	0.00184202	13.1533	11.8897	51.4371	7.06645	0	1.6854	4.59851	0	3.54721	0
ENSSSCG00000027266	-2.78277	0.000337218	0.00184274	0	8.64703	2.96752	0	25.0061	14.3259	18.3941	24.4646	23.0569	14.5864
ENSSSCG00000010452	1.02304	0.000337915	0.00184589	465.628	291.837	443.15	411.621	219.751	305.899	185.09	114.539	233.229	129.194
ENSSSCG00000008722	1.3093	0.000339507	0.00185261	201.246	108.088	522.284	235.843	91.6891	141.573	116.112	82.2901	100.209	114.608
ENSSSCG00000016573	1.56983	0.000341026	0.00186024	124.957	124.301	333.352	150.162	26.5216	108.708	34.4889	93.4104	39.9061	67.7227
ENSSSCG00000002779	1.00271	0.000342342	0.00186676	124.957	163.213	185.965	113.947	53.0433	61.517	96.5688	102.307	60.3026	68.7646
ENSSSCG00000026583	1.18084	0.000342583	0.00186741	126.272	75.6615	76.1664	103.347	28.7949	69.944	33.3392	35.5849	39.0193	44.8011
ENSSSCG00000014567	-1.27591	0.000344787	0.00187675	443.268	228.065	292.796	356.856	553.165	668.26	1799.17	522.653	496.609	758.494
ENSSSCG00000022383	-2.19213	0.00034616	0.00188156	2.63067	4.32351	4.94587	14.1329	30.3104	35.3933	9.19703	22.2406	47.0005	38.5498
ENSSSCG00000011216	1.44553	0.000346419	0.0018823	303.842	132.948	188.932	136.913	47.7389	96.0676	139.105	56.7134	45.2269	35.4242
ENSSSCG00000027986	-1.06788	0.000348951	0.00189538	89.4427	92.9556	47.4804	89.214	185.651	170.225	193.138	137.892	221.701	92.728
ENSSSCG00000040100	-1.01624	0.000351125	0.00190517	252.544	107.007	142.441	138.679	370.545	202.248	312.699	343.617	272.248	437.593
ENSSSCG00000039120	4.2754	0.000352422	0.00191085	10.5227	17.2941	21.7618	19.4327	0	5.05619	0	0	0	0
ENSSSCG00000012766	1.36136	0.0003535	0.00191602	4405.06	9452.28	17639.9	6149.58	5411.17	5540.74	2216.48	4027.77	2860.82	1921.24
ENSSSCG00000003371	-1.40681	0.000354058	0.00191769	23.676	92.9556	109.798	106.88	376.607	199.72	150.601	131.219	235.003	236.508
ENSSSCG00000003551	1.65594	0.000354641	0.00192017	64.4514	67.0145	147.387	37.9822	10.6087	33.7079	16.0948	36.6969	31.0381	22.9215
ENSSSCG00000044808	-1.50353	0.000355604	0.0019247	9.20734	21.6176	10.8809	13.2496	40.9191	26.9663	29.8903	34.4729	47.0005	55.22
ENSSSCG00000017192	2.0256	0.000359101	0.00194226	52.6134	47.5587	39.567	22.0827	14.3975	12.6405	2.29926	2.22406	12.4152	14.5864
ENSSSCG00000050664	1.55977	0.00036039	0.00194786	73.6587	49.7204	62.318	44.1653	14.3975	21.0675	6.89777	15.5684	37.2457	20.8377
ENSSSCG00000007082	2.14432	0.0003613	0.0019514	27.622	101.603	119.69	97.1637	23.4906	24.4383	18.3941	42.2571	7.09442	2.08377
ENSSSCG00000045108	-4.39455	0.000364385	0.00196668	0	2.16176	0	0	16.6707	5.05619	6.89777	17.7925	10.6416	10.4189
ENSSSCG00000024132	-1.08351	0.000369707	0.0019912	105.227	54.0439	87.0473	111.297	136.397	210.675	127.609	296.912	164.058	202.126
ENSSSCG00000008867	1.5559	0.000369871	0.00199138	73.6587	128.625	176.073	157.229	56.8321	66.5732	9.19703	43.3691	62.963	33.3404
ENSSSCG00000025540	-1.86094	0.000370267	0.00199281	1.31533	5.40439	8.90257	13.2496	25.0061	23.5956	21.8429	31.1368	31.0381	30.2147
ENSSSCG00000001788	1.22405	0.00037106	0.00199568	57.8747	68.0954	98.9174	54.765	25.7639	42.1349	20.6933	37.809	31.0381	21.8796
ENSSSCG00000004966	2.10031	0.000373976	0.00200895	106.542	57.2866	31.6536	74.1978	7.57761	16.854	28.7407	8.89623	30.1513	2.08377
ENSSSCG00000003382	1.83539	0.000384502	0.00205931	89.4427	43.2351	23.7402	35.3323	9.09313	16.854	14.9452	15.5684	19.5097	4.16755
ENSSSCG00000003472	1.2801	0.000390834	0.00208885	81.5507	144.838	93.9715	57.4149	40.1613	40.4495	58.6311	24.4646	44.3401	25.0053
ENSSSCG00000032019	3.61921	0.000391306	0.00208992	32.8834	12.9705	98.9174	24.7326	1.51552	14.3259	4.59851	0	0	0
ENSSSCG00000030345	1.59093	0.000394939	0.00210785	73.6587	34.5881	86.0581	124.546	13.6397	26.9663	31.04	23.3526	15.9624	48.9687
ENSSSCG00000013114	1.54285	0.000395826	0.00211132	201.246	190.235	528.219	165.178	101.54	184.551	104.616	51.1533	76.265	39.5917
ENSSSCG00000013553	1.93323	0.000395864	0.00211132	77.6047	78.9041	225.532	68.0146	33.3415	76.6855	11.4963	22.2406	19.5097	12.5026
ENSSSCG00000007198	1.66805	0.000399767	0.00212918	103.911	158.889	223.553	110.413	90.9313	40.4495	64.3792	51.1533	10.6416	23.9634
ENSSSCG00000001532	-1.03303	0.000401884	0.00213823	152.579	301.565	174.095	173.128	562.259	336.237	223.028	378.09	412.363	546.991
ENSSSCG00000047511	1.31761	0.000402811	0.00214241	105.227	55.1248	42.5345	86.564	22.7328	27.809	31.04	42.2571	18.6229	32.2985
ENSSSCG00000036520	1.70624	0.000405791	0.00215527	68.3974	83.2277	204.759	75.9644	43.1924	60.6743	9.19703	38.921	23.0569	22.9215
ENSSSCG00000035582	-1.55218	0.000406611	0.00215803	68.3974	62.691	50.4479	72.4311	419.042	155.056	55.1822	232.414	127.7	126.068
ENSSSCG00000048185	-2.457	0.000406762	0.00215803	10.5227	4.32351	0	2.64992	22.7328	32.0225	18.3941	34.4729	12.4152	17.7121
ENSSSCG00000033786	-1.49969	0.000408418	0.00216323	18.4147	33.5072	44.5128	57.4149	10.6087	8.42698	6.89777	23.3526	7.09442	4.16755
ENSSSCG00000051549	1.94441	0.000408238	0.00216323	297.266	774.99	466.89	205.81	2503.64	833.429	570.216	1301.07	615.441	1576.38
ENSSSCG00000048948	-1.39236	0.000412037	0.00217864	76.2894	24.8602	28.686	45.0486	147.006	131.461	47.1348	142.34	94.8879	120.859
ENSSSCG00000022202	1.60867	0.000412673	0.00218125	39.46	32.4264	63.3071	27.3825	7.57761	22.7529	11.4963	11.1203	13.302	13.5445
ENSSSCG00000015085	1.50371	0.000422623	0.00223	68.3974	60.5292	117.712	66.248	57.5898	23.5956	20.6933	22.2406	13.302	27.0891
ENSSSCG00000047790	1.98114	0.000427189	0.00224945	268.328	207.529	131.56	193.444	71.2295	75.0002	133.357	34.4729	120.605	44.8011
ENSSSCG00000017364	1.32369	0.000427076	0.00224945	60.5054	60.5292	51.4371	51.2318	17.4285	19.3821	0	8.89623	25.7173	12.5026
ENSSSCG00000001570	1.26187	0.000428528	0.00225507	985.185	2461.16	2673.74	1371.78	981.3	739.046	383.976	1318.87	827.387	435.509
ENSSSCG00000010504	1.15978	0.000430909	0.00226515	68.3974	58.3674	109.798	89.214	37.888	50.5619	27.5911	42.2571	23.0569	37.5079
ENSSSCG00000012571	1.34169	0.000433814	0.0022773	498.512	391.278	569.764	306.507	202.322	191.293	260.966	229.078	44.3401	117.733
ENSSSCG00000050742	-1.20991	0.000434313	0.00227914	17.0993	31.3455	27.6969	42.3987	86.3847	69.944	86.2221	45.5932	54.095	72.9321
ENSSSCG00000002893	3.53679	0.000439645	0.0023024	2.63067	30.2646	28.686	15.8995	3.03104	0	4.59851	1.11203	0	0
ENSSSCG00000009883	3.75906	0.000439582	0.0023024	24.9914	34.5881	132.549	22.0827	0	12.6405	2.29926	0	12.4152	0
ENSSSCG00000005636	-2.03142	0.000440154	0.00230428	428.799	954.416	1151.4	688.096	1057.08	2140.45	8662.45	3648.57	1789.57	2467.19
ENSSSCG00000014041	1.14188	0.000440428	0.00230492	109.173	185.911	317.525	124.546	78.8071	83.4271	62.0799	75.6179	86.9066	114.608
ENSSSCG00000050585	-4.63617	0.000440985	0.00230705	0	0	0	0.883307	10.6087	8.42698	4.59851	3.33609	14.1888	6.25132
ENSSSCG00000014819	1.06386	0.000442044	0.00230969	210.454	176.183	304.666	243.793	82.5959	74.1575	134.507	180.149	76.265	126.068
ENSSSCG00000019359	-1.93435	0.000442092	0.00230969	15.784	16.2132	14.8376	7.94976	39.4036	12.6405	55.1822	92.2984	27.4909	86.4766
ENSSSCG00000009638	-1.21687	0.000445088	0.00232337	390.654	238.874	379.843	348.906	490.271	833.429	1476.12	596.047	997.653	342.781
ENSSSCG00000022005	1.06836	0.00044812	0.00233641	295.95	327.506	772.545	324.174	287.191	226.686	203.484	194.605	158.738	159.409
ENSSSCG00000037532	1.50522	0.00045029	0.00234692	74.9741	39.9925	102.874	90.0973	12.8819	18.5394	20.6933	50.0413	34.5853	27.0891
ENSSSCG00000041058	-2.53173	0.000451524	0.00235176	1758.6	3215.61	4721.33	1621.75	1507.19	2000.57	1127.79	991.929	1194.52	666.808
ENSSSCG00000006610	1.18046	0.000451435	0.00235176	0	3.24264	1.97835	6.18315	16.6707	17.6967	10.3467	15.5684	13.302	30.2147
ENSSSCG00000049172	1.8713	0.000453347	0.00235838	51.298	35.669	52.4262	78.6143	15.1552	5.89889	40.237	10.0083	9.75483	9.37698
ENSSSCG00000009668	1.02353	0.000458959	0.00238401	2453.1	2645.99	4828.16	1566.1	1843.63	1820.23	1288.73	1339.99	923.161	1263.81
ENSSSCG00000047689	4.44397	0.000463279	0.00239994	7.89201	14.0514	13.8484	14.1329	3.03104	0	0	0	0	0
ENSSSCG00000038005	1.8794	0.000466361	0.0024151	28.9374	39.9925	37.5886	26.4992	13.6397	5.05619	9.19703	7.7842	15.9624	2.08377
ENSSSCG00000011234	1.22694	0.000467063	0.00241657	142.056	218.337	531.186	214.644	168.223	143.259	31.04	83.4021	57.6422	64.597
ENSSSCG00000006051	1.59476	0.000466817	0.00241657	97.3347	63.7718	160.246	105.113	56.8321	27.809	36.7881	60.0495	58.529	33.3404
ENSSSCG00000026068	-1.44374	0.00046909	0.00242367	24.9914	36.7499	17.8051	9.71637	87.9003	48.8765	71.277	37.809	59.4158	55.22
ENSSSCG00000016522	1.12729	0.000470306	0.00242815	543.233	1612.67	1553.99	1041.42	699.413	448.316	266.714	693.906	548.931	605.336
ENSSSCG00000013100	1.79538	0.000471122	0.00243154	94.7041	111.331	274.99	165.178	95.4779	82.5844	34.4889	20.0165	13.302	32.2985
ENSSSCG00000041466	-4.1011	0.000477859	0.002463	2.63067	0	0.989174	0	3.03104	17.6967	9.19703	33.3609	3.54721	18.754
ENSSSCG00000029545	-1.61715	0.000483438	0.00248841	10.5227	15.1323	19.7835	7.06645	50.0122	59.8316	25.2918	33.3609	47.8873	23.9634
ENSSSCG00000010764	3.468	0.000488892	0.00251271	46.0367	50.8013	22.751	0	3.03104	5.05619	2.29926	0	4.43401	1.04189
ENSSSCG00000042666	-2.93787	0.000488978	0.00251271	0	6.48527	5.93504	3.53323	69.714	16.854	2.29926	37.809	12.4152	46.8849
ENSSSCG00000022405	1.71447	0.000490455	0.00251945	74.9741	83.2277	327.417	151.045	68.1985	93.5395	36.7881	26.6887	20.3965	44.8011
ENSSSCG00000047719	-3.96878	0.000495348	0.00254289	0	0	1.97835	0.883307	15.1552	2.52809	24.1422	10.0083	9.75483	10.4189
ENSSSCG00000027434	-1.43262	0.00049723	0.00254999	82.8661	89.7129	128.593	80.3809	42.4346	40.4495	75.8755	35.5849	40.7929	34.3823
ENSSSCG00000006688	1.09232	0.000497092	0.00254999	59.19	71.338	232.456	93.6305	397.824	472.754	310.4	278.007	118.832	274.016
ENSSSCG00000008447	1.08712	0.000499435	0.00255788	185.462	252.926	151.344	222.593	87.1425	88.4833	170.145	72.2818	54.9818	102.105
ENSSSCG00000006560	1.20228	0.000505964	0.00258613	42.0907	25.9411	90.0148	41.5154	7.57761	31.1798	9.19703	8.89623	7.09442	15.6283
ENSSSCG00000016452	1.90704	0.000505903	0.00258613	97.3347	113.492	94.9607	110.413	33.3415	48.0338	44.8355	75.6179	51.4345	18.754
ENSSSCG00000022204	1.09654	0.000511803	0.00261146	351.194	263.734	819.036	513.201	227.328	294.944	175.893	180.149	177.36	310.482
ENSSSCG00000042572	-1.08297	0.000512111	0.00261146	812.877	1102.5	644.942	738.444	1444.29	1198.32	3640.87	1350	1339.07	1510.74
ENSSSCG00000012182	-1.29671	0.000521155	0.00265053	130.218	244.279	150.354	166.062	658.494	258.708	187.389	266.887	736.046	437.593
ENSSSCG00000022361	1.83858	0.000525435	0.00266865	43.406	76.7424	87.0473	27.3825	15.913	33.7079	11.4963	20.0165	4.43401	12.5026
ENSSSCG00000035934	1.17019	0.000536747	0.00271632	580.062	371.822	419.41	588.282	203.08	259.551	63.2296	269.111	294.418	215.671
ENSSSCG00000045906	-1.15085	0.000537305	0.00271735	57.8747	32.4264	47.4804	29.1491	107.602	73.3148	58.6311	84.5142	89.567	138.571
ENSSSCG00000044527	2.36432	0.000539472	0.00272741	23.676	61.6101	25.7185	19.4327	13.6397	5.05619	0	3.33609	8.86802	6.25132
ENSSSCG00000041142	-1.41439	0.000540346	0.00273003	14.4687	32.4264	26.7077	31.799	43.9501	75.8428	103.467	54.4894	108.19	38.5498
ENSSSCG00000008554	-1.78562	0.000551142	0.00277954	17.0993	14.0514	13.8484	20.3161	56.0743	45.5057	72.4266	18.9045	119.718	25.0053
ENSSSCG00000047112	-2.43499	0.000557247	0.00280341	6.57667	6.48527	1.97835	0	9.85089	25.2809	17.2444	21.1285	19.5097	23.9634
ENSSSCG00000049996	2.97804	0.000558748	0.00281005	24.9914	37.8308	29.6752	67.1313	3.03104	18.5394	0	6.67217	1.7736	0
ENSSSCG00000014910	1.58711	0.000561134	0.00281927	39.46	41.0734	45.502	21.1994	13.6397	20.2248	8.0474	6.67217	12.4152	11.4608
ENSSSCG00000042963	-3.21993	0.000564417	0.00283206	0	8.64703	0	0	22.7328	24.4383	11.4963	22.2406	10.6416	28.131
ENSSSCG00000002696	2.0641	0.000565845	0.00283682	39.46	20.5367	105.842	16.7828	7.57761	15.1686	5.74814	13.3443	7.09442	16.6702
ENSSSCG00000017569	1.62139	0.000572689	0.00286699	138.11	279.948	552.948	189.911	116.695	91.8541	40.237	197.941	36.3589	83.351
ENSSSCG00000051536	-1.63293	0.000582441	0.00290538	15.784	29.1837	13.8484	8.83307	57.5898	40.4495	17.2444	70.0578	63.8498	63.5551
ENSSSCG00000046944	3.06519	0.000582967	0.00290707	9.20734	12.9705	10.8809	19.4327	2.27328	1.6854	3.44889	0	0	2.08377
ENSSSCG00000008923	2.14932	0.000584288	0.00291176	14.4687	28.1028	73.1989	56.5316	3.03104	20.2248	16.0948	7.7842	5.32081	6.25132
ENSSSCG00000023026	-1.18403	0.00059031	0.00293986	32.8834	52.9631	43.5237	65.3647	165.192	69.1013	118.412	118.987	62.963	132.32
ENSSSCG00000045050	1.23185	0.000592585	0.00295023	59.19	46.4778	45.502	43.282	13.6397	16.854	20.6933	30.0248	25.7173	17.7121
ENSSSCG00000007649	1.84558	0.000596265	0.00296471	3031.85	2587.62	1279.99	2512.12	4712.51	3695.23	2648.74	6196.22	4194.58	10146.9
ENSSSCG00000042203	-1.16227	0.000596245	0.00296471	44.7214	55.1248	61.3288	39.7488	6.06209	17.6967	9.19703	16.6804	3.54721	31.2566
ENSSSCG00000034015	-2.16319	0.000605509	0.00300287	928.626	1277.6	3082.27	2244.48	10649.6	2687.36	3929.43	13740.2	2255.14	17352.6
ENSSSCG00000047902	-2.88291	0.000607858	0.00301161	5.26134	0	0	7.94976	18.1863	9.26968	28.7407	41.1451	10.6416	39.5917
ENSSSCG00000003231	1.2122	0.000610226	0.00302139	26.3067	39.9925	25.7185	32.6823	7.57761	16.0113	9.19703	8.89623	6.20762	14.5864
ENSSSCG00000051432	1.58468	0.00061012	0.00302139	64.4514	48.6395	75.1772	82.1475	34.0992	32.8652	42.5363	18.9045	16.8492	30.2147
ENSSSCG00000024403	1.42924	0.000613542	0.00303585	71.0281	81.0659	113.755	43.282	30.3104	27.809	35.6385	38.921	8.86802	31.2566
ENSSSCG00000017601	-1.27337	0.00062057	0.00306765	46.0367	47.5587	80.1231	43.282	178.074	80.0563	68.9777	187.933	91.3407	181.288
ENSSSCG00000015786	1.0192	0.000623206	0.00307969	117.065	174.021	144.419	124.546	46.2234	92.6968	57.4814	53.3774	104.643	59.3876
ENSSSCG00000009379	1.06306	0.000628953	0.00310596	174.939	179.426	144.419	147.512	65.9252	101.966	59.7807	45.5932	129.473	59.3876
ENSSSCG00000000399	1.5488	0.000632353	0.00312087	99.9654	132.948	100.896	158.995	49.2545	53.09	41.3866	16.6804	79.8122	11.4608
ENSSSCG00000015053	2.66076	0.00064272	0.00315778	36.8294	22.6985	14.8376	6.18315	3.03104	3.37079	0	6.67217	1.7736	4.16755
ENSSSCG00000009069	1.13943	0.00064292	0.00315778	327.518	363.175	196.846	264.109	71.9873	128.09	188.539	112.315	208.399	75.0159
ENSSSCG00000012660	1.16631	0.000643957	0.00316186	140.741	109.169	103.863	81.2642	48.4967	62.3597	57.4814	57.8255	46.1137	17.7121
ENSSSCG00000010222	1.55429	0.000646505	0.00317336	43.406	43.2351	34.6211	34.449	19.7018	11.7978	8.0474	4.44811	17.736	16.6702
ENSSSCG00000013545	2.21954	0.000647202	0.00317541	19.73	41.0734	76.1664	17.6661	6.81985	12.6405	2.29926	2.22406	8.86802	16.6702
ENSSSCG00000000257	2.67836	0.000647337	0.00317541	48.6674	8.64703	374.897	31.799	9.09313	50.5619	14.9452	13.3443	7.09442	13.5445
ENSSSCG00000007648	1.02673	0.000652185	0.00319808	119.695	119.978	221.575	116.596	71.9873	64.0451	108.065	50.0413	59.4158	72.9321
ENSSSCG00000016131	1.23121	0.000653299	0.00319954	263.067	86.4703	401.605	193.444	96.9934	90.1687	117.262	130.107	65.6234	104.189
ENSSSCG00000023929	-1.06376	0.000654454	0.00320417	443.268	555.572	412.486	356.856	379.638	886.519	977.184	1076.44	1539.49	684.52
ENSSSCG00000036049	-2.18792	0.000665623	0.00324952	2618.83	19673.1	4222.78	22113.6	80163.5	26238.3	12845.9	42627.4	80132.4	90358.7
ENSSSCG00000014943	1.991	0.000672555	0.00327919	38.1447	28.1028	19.7835	20.3161	5.30433	10.1124	10.3467	8.89623	4.43401	1.04189
ENSSSCG00000032151	1.44568	0.000676533	0.00329753	341.987	563.138	1447.16	533.517	302.347	294.944	175.893	528.213	132.134	156.283
ENSSSCG00000035006	-1.04068	0.000678033	0.0033038	52.6134	83.2277	49.4587	47.6986	95.4779	114.607	200.035	102.307	108.19	98.9793
ENSSSCG00000000179	1.84697	0.00068557	0.00333523	26.3067	58.3674	56.3829	29.1491	11.3664	24.4383	2.29926	8.89623	9.75483	13.5445
ENSSSCG00000010814	-1.71015	0.000687578	0.00333969	78.9201	46.4778	71.2205	117.48	95.4779	287.36	71.277	395.882	132.134	561.577
ENSSSCG00000050527	1.99923	0.00068889	0.00334501	22.3607	92.9556	23.7402	101.58	18.944	5.89889	8.0474	8.89623	20.3965	28.131
ENSSSCG00000029043	7.14201	0.000690155	0.00334921	84.1814	0	93.9715	15.0162	0	0	0	2.22406	0	0
ENSSSCG00000031365	2.8888	0.000690192	0.00334921	49.9827	23.7793	12.8593	24.7326	1.51552	10.1124	0	5.56014	0	5.20944
ENSSSCG00000046022	-2.13556	0.000696796	0.00337912	52.6134	15.1323	13.8484	5.29984	18.1863	93.5395	136.806	167.916	35.4721	114.608
ENSSSCG00000035805	-2.20227	0.000700086	0.003394	5495.47	2186.62	2821.12	4472.18	10088.8	5962.93	14211.7	26505.2	41516.5	5089.62
ENSSSCG00000012967	-3.48304	0.000702125	0.00340174	6.57667	65.9336	11.8701	2.64992	792.618	90.1687	154.05	187.933	21.2833	212.545
ENSSSCG00000033635	-5.16198	0.000705097	0.0034129	0	0	0	0	8.33537	8.42698	0	4.44811	8.86802	11.4608
ENSSSCG00000034972	-1.38399	0.000708506	0.00342508	15.784	18.3749	12.8593	34.449	48.4967	75.0002	31.04	56.7134	42.5665	67.7227
ENSSSCG00000042665	1.10602	0.000709637	0.00342947	215.715	486.395	352.146	265.875	224.297	67.4159	171.295	124.547	179.134	153.157
ENSSSCG00000011318	-1.86938	0.000718493	0.0034668	23.676	7.56615	3.9567	4.41653	27.2794	19.3821	47.1348	38.921	42.5665	35.4242
ENSSSCG00000043685	-1.27813	0.000724949	0.00349575	24.9914	9.72791	26.7077	24.7326	55.3165	55.6181	31.04	60.0495	47.8873	63.5551
ENSSSCG00000016859	1.86116	0.000730606	0.00352082	140.741	433.432	491.62	92.7472	40.9191	176.124	36.7881	126.771	24.8305	72.9321
ENSSSCG00000011527	1.97174	0.000732359	0.00352373	13.1533	86.4703	225.532	56.5316	31.826	27.809	10.3467	28.9127	30.1513	16.6702
ENSSSCG00000017299	1.64587	0.000735025	0.00353323	31.568	35.669	78.1448	58.2982	21.9751	20.2248	28.7407	8.89623	10.6416	7.29321
ENSSSCG00000004779	1.88709	0.000735922	0.00353644	32.8834	29.1837	62.318	29.1491	10.6087	21.0675	2.29926	8.89623	5.32081	13.5445
ENSSSCG00000011423	1.04024	0.000739448	0.00354864	723.434	289.675	212.672	365.689	206.869	183.708	156.349	189.045	179.134	243.802
ENSSSCG00000029331	-1.13764	0.000742836	0.0035574	4685.22	3881.44	4053.64	4134.76	11275.5	5917.43	4116.82	9475.59	6086.13	18424.7
ENSSSCG00000032407	2.38297	0.000743235	0.00355761	15.784	19.4558	26.7077	17.6661	5.30433	6.74159	0	6.67217	1.7736	2.08377
ENSSSCG00000016263	1.07182	0.000743343	0.00355761	181.516	125.382	301.698	129.846	93.9624	133.146	72.4266	74.5059	86.0198	65.6389
ENSSSCG00000002388	-1.29005	0.00074473	0.00356203	628.73	266.977	276.969	436.353	904.009	502.248	1062.26	1353.34	387.533	1690.98
ENSSSCG00000001517	1.18834	0.000748607	0.00357722	512.98	476.667	123.647	364.806	101.54	177.809	132.207	176.813	229.682	154.199
ENSSSCG00000047801	-1.17132	0.000749369	0.00357975	60.5054	23.7793	32.6427	37.0989	80.3227	64.8878	58.6311	92.2984	88.6802	132.32
ENSSSCG00000048012	-4.48595	0.000753469	0.00359485	0	2.16176	0	0	12.1242	2.52809	2.29926	24.4646	12.4152	18.754
ENSSSCG00000030655	1.3473	0.000758991	0.00361222	205.192	116.735	329.395	199.627	93.2046	113.764	97.7184	98.9705	21.2833	77.0997
ENSSSCG00000002953	1.41599	0.000759362	0.00361286	351.194	443.16	308.622	385.122	77.2916	96.9103	378.228	84.5142	80.699	120.859
ENSSSCG00000044690	2.4517	0.000762669	0.00362634	17.0993	16.2132	79.1339	12.3663	6.06209	7.58428	2.29926	10.0083	7.09442	1.04189
ENSSSCG00000040824	-2.85097	0.000766942	0.0036444	0	0	3.9567	10.5997	23.4906	18.5394	10.3467	40.033	59.4158	12.5026
ENSSSCG00000031628	3.65573	0.000769349	0.00365358	13.1533	18.3749	4.94587	39.7488	0	1.6854	6.89777	0	0.886802	0
ENSSSCG00000045591	-1.45779	0.000769876	0.00365494	34.1987	28.1028	12.8593	16.7828	37.1303	52.2473	59.7807	117.875	67.397	41.6755
ENSSSCG00000034402	-3.50272	0.000773044	0.00366772	2.63067	0	1.97835	0	13.6397	9.26968	4.59851	24.4646	5.32081	16.6702
ENSSSCG00000044691	-1.78916	0.000779023	0.00369494	2.63067	4.32351	12.8593	9.71637	15.913	25.2809	26.4415	36.6969	23.9437	29.1728
ENSSSCG00000015595	-2.64341	0.000780453	0.00369943	61.8207	458.293	503.49	121.896	1624.64	932.024	3414.4	2369.73	179.134	2218.18
ENSSSCG00000045345	-4.03668	0.000782862	0.00370971	0	2.16176	1.97835	0	2.27328	32.0225	2.29926	31.1368	31.9249	3.12566
ENSSSCG00000027725	-1.28474	0.000786461	0.00372216	39.46	18.3749	20.7727	17.6661	78.0494	77.5282	52.8829	45.5932	36.3589	56.2619
ENSSSCG00000039862	-3.38897	0.000787536	0.0037261	15.784	115.654	44.5128	21.1994	68.1985	1322.19	1250.8	72.2818	121.492	263.597
ENSSSCG00000017103	-1.05913	0.000789497	0.00373422	88.1274	74.5806	88.0365	78.6143	214.446	161.798	281.659	164.58	90.4539	116.691
ENSSSCG00000007760	3.18429	0.000795	0.00375629	314.365	392.359	410.507	300.324	71.9873	10.1124	2.29926	12.2323	7.98122	129.194
ENSSSCG00000050739	-1.27452	0.000802799	0.00378547	26.3067	16.2132	12.8593	37.0989	56.8321	37.9214	56.3318	66.7217	49.6609	69.8064
ENSSSCG00000034262	-1.01262	0.000804351	0.00378929	152.579	136.191	75.1772	91.8639	207.626	284.832	154.05	173.476	354.721	199
ENSSSCG00000041420	1.84372	0.000808742	0.00380647	77.6047	43.2351	94.9607	52.1151	31.0682	23.5956	12.6459	4.44811	33.6985	5.20944
ENSSSCG00000044015	-3.55588	0.00081859	0.00384692	0	0	3.9567	0	9.09313	8.42698	6.89777	23.3526	12.4152	12.5026
ENSSSCG00000002277	-1.01977	0.000819107	0.003847	15478.9	8027.69	12416.1	24296.2	19191.1	19385.4	37049.1	32904.9	34062.1	40561.7
ENSSSCG00000031964	2.10792	0.000825692	0.00387436	15.784	87.5512	53.4154	10.5997	9.85089	8.42698	4.59851	7.7842	16.8492	10.4189
ENSSSCG00000015019	1.35614	0.000830572	0.00389607	71.0281	59.4483	79.1339	45.0486	18.1863	25.2809	45.9851	20.0165	11.5284	29.1728
ENSSSCG00000016451	1.93314	0.000851934	0.00398288	69.7127	45.3969	160.246	32.6823	28.0372	37.9214	9.19703	4.44811	25.7173	14.5864
ENSSSCG00000005437	-1.12268	0.000861344	0.00402276	319.626	273.462	411.496	351.556	592.569	809.833	902.458	951.896	214.606	960.62
ENSSSCG00000006375	2.76269	0.000864462	0.00403407	23.676	28.1028	50.4479	12.3663	4.54657	11.7978	0	4.44811	0	4.16755
ENSSSCG00000013432	-1.03738	0.000865847	0.00403562	78.9201	42.1543	21.7618	70.6645	10.6087	3.37079	6.89777	11.1203	0	28.131
ENSSSCG00000048803	2.421	0.000865515	0.00403562	18.4147	44.316	23.7402	32.6823	53.801	91.0114	70.1273	64.4976	78.0386	44.8011
ENSSSCG00000047860	-1.16459	0.000865697	0.00403562	2.63067	0	0	22.966	37.1303	25.2809	65.5288	48.9292	36.3589	46.8849
ENSSSCG00000022445	-2.72124	0.00086576	0.00403562	585.324	696.086	1006.98	945.138	2012.61	1066.86	1278.39	2258.53	824.726	2518.24
ENSSSCG00000009002	1.36788	0.000872632	0.00406172	86.8121	82.1468	171.127	65.3647	37.1303	66.5732	18.3941	54.4894	28.3777	30.2147
ENSSSCG00000017810	-1.66543	0.000872793	0.00406172	10.5227	4.32351	12.8593	17.6661	46.2234	21.0675	42.5363	24.4646	26.6041	57.3038
ENSSSCG00000016423	3.6425	0.000873036	0.00406172	10.5227	25.9411	16.816	10.5997	0	0	0	0	3.54721	4.16755
ENSSSCG00000042862	-4.29083	0.000877761	0.00408123	0	4.32351	0	0	2.27328	29.4944	13.7955	6.67217	1.7736	71.8902
ENSSSCG00000026945	-1.47785	0.000882365	0.00410139	526.134	321.021	601.418	948.671	1447.32	1205.06	320.746	2708.9	1392.28	2944.37
ENSSSCG00000012634	1.09121	0.00088325	0.00410426	172.309	351.286	623.18	286.191	150.794	225.843	114.963	207.949	140.115	169.828
ENSSSCG00000011257	-1.14892	0.000884193	0.00410616	232.814	226.985	138.484	294.141	302.347	532.585	205.783	521.541	577.308	829.342
ENSSSCG00000048263	-1.4176	0.000886742	0.0041155	105.227	57.2866	37.5886	56.5316	24.2483	15.1686	45.9851	17.7925	23.0569	16.6702
ENSSSCG00000043625	1.43039	0.000886578	0.0041155	17.0993	14.0514	9.89174	22.966	22.7328	39.6068	32.1896	57.8255	52.3213	53.1362
ENSSSCG00000047720	-1.75986	0.000889578	0.00412741	30.2527	44.316	23.7402	40.6321	94.7201	90.1687	354.086	54.4894	62.963	51.0525
ENSSSCG00000003044	2.54263	0.000892457	0.00413917	18.4147	15.1323	21.7618	15.8995	3.03104	1.6854	2.29926	0	8.86802	2.08377
ENSSSCG00000004795	1.26644	0.000898365	0.00416189	115.749	140.514	182.008	104.23	60.6209	98.5957	34.4889	71.1698	50.5477	21.8796
ENSSSCG00000046753	-1.04968	0.000900394	0.00416877	438.006	446.403	273.012	232.31	750.941	516.574	1358.86	628.296	460.25	598.043
ENSSSCG00000001550	1.72476	0.00090432	0.00418365	143.371	589.079	173.105	786.143	93.2046	119.663	83.9229	50.0413	323.683	96.8955
ENSSSCG00000039074	1.8706	0.000915429	0.00422945	36.8294	84.3085	126.614	49.4652	12.1242	27.809	44.8355	17.7925	16.8492	3.12566
ENSSSCG00000028166	3.5278	0.000931207	0.00429458	15.784	19.4558	5.93504	9.71637	0	3.37079	0	1.11203	0	2.08377
ENSSSCG00000006702	1.30965	0.000934191	0.00430493	74.9741	74.5806	101.885	41.5154	30.3104	38.7641	31.04	10.0083	31.9249	34.3823
ENSSSCG00000014011	-1.30623	0.000948143	0.00436089	31.568	19.4558	40.5561	38.8655	64.4097	59.8316	116.112	71.1698	41.6797	133.362
ENSSSCG00000051428	1.25997	0.000951932	0.004377	1099.62	806.335	641.974	698.696	154.583	285.675	601.256	547.118	138.341	308.399
ENSSSCG00000036755	-1.1594	0.000955991	0.00439172	53.9287	150.242	163.214	185.494	239.452	241.854	441.457	405.89	170.266	360.493
ENSSSCG00000006374	3.61183	0.00095807	0.00439732	13.1533	16.2132	11.8701	15.8995	4.54657	0	0	0	0	2.08377
ENSSSCG00000015412	1.80495	0.000970928	0.00444702	51.298	34.5881	69.2422	87.4474	7.57761	10.1124	19.5437	41.1451	5.32081	21.8796
ENSSSCG00000037513	1.3017	0.000978381	0.00447982	82.8661	108.088	194.867	72.4311	76.5338	62.3597	26.4415	34.4729	45.2269	32.2985
ENSSSCG00000031897	2.12536	0.000988523	0.00451816	31.568	16.2132	83.0906	15.8995	14.3975	7.58428	4.59851	2.22406	10.6416	10.4189
ENSSSCG00000006958	1.08767	0.000993646	0.00454023	142.056	130.786	216.629	98.047	75.0183	77.5282	100.018	62.2736	67.397	32.2985
ENSSSCG00000050940	2.50439	0.00100557	0.00459058	23.676	23.7793	16.816	10.5997	1.51552	3.37079	6.89777	6.67217	1.7736	0
ENSSSCG00000041527	4.24197	0.0010064	0.00459247	28.9374	11.8897	20.7727	5.29984	0	0	5.74814	0	0	0
ENSSSCG00000034827	1.31374	0.00101866	0.00464346	39.46	51.8822	111.777	61.8315	30.3104	26.1236	41.3866	26.6887	19.5097	16.6702
ENSSSCG00000013440	2.66035	0.00102088	0.00465083	15.784	29.1837	7.91339	8.83307	3.03104	3.37079	1.14963	0	3.54721	3.12566
ENSSSCG00000031614	1.01733	0.00102448	0.00466443	1087.78	834.438	740.891	1143.88	247.03	568.821	286.257	433.691	828.274	456.347
ENSSSCG00000039798	1.77006	0.00102802	0.0046778	27.622	69.1762	33.6319	25.6159	15.913	20.2248	10.3467	5.56014	11.5284	4.16755
ENSSSCG00000036239	1.15878	0.00102871	0.00467832	105.227	108.088	77.1556	136.029	28.7949	51.4046	21.8429	68.9458	57.6422	58.3457
ENSSSCG00000012854	2.516	0.00102959	0.00467876	1.31533	28.1028	48.4695	17.6661	3.7888	5.89889	2.29926	4.44811	4.43401	4.16755
ENSSSCG00000027019	2.41954	0.00103696	0.00470588	24.9914	10.8088	28.686	29.1491	3.03104	8.42698	0	10.0083	2.66041	2.08377
ENSSSCG00000040431	1.67785	0.00103841	0.00470941	57.8747	56.2057	33.6319	52.1151	33.3415	10.1124	13.7955	22.2406	5.32081	8.3351
ENSSSCG00000023912	1.04852	0.0010435	0.0047265	193.354	288.595	612.299	237.609	177.316	121.349	179.342	191.269	118.832	179.205
ENSSSCG00000005475	1.5619	0.00105312	0.00476512	47.352	59.4483	99.9066	68.8979	17.4285	27.809	18.3941	11.1203	11.5284	54.1781
ENSSSCG00000041149	-3.03102	0.00105461	0.00477045	0	2.16176	1.97835	1.76661	7.57761	13.4832	2.29926	13.3443	19.5097	18.754
ENSSSCG00000029438	-3.07904	0.00105905	0.00478631	151.263	575.027	100.896	83.0308	725.177	4159.56	5199.77	256.879	570.214	625.132
ENSSSCG00000035081	1.00337	0.00106035	0.00479078	126.272	176.183	182.008	121.896	75.0183	117.135	95.4192	43.3691	57.6422	64.597
ENSSSCG00000024837	-1.24619	0.00107302	0.00483782	72.3434	47.5587	47.4804	24.7326	106.844	131.461	166.696	146.788	59.4158	68.7646
ENSSSCG00000021328	1.27695	0.00107427	0.00484085	135.479	115.654	307.633	98.047	79.5649	91.0114	80.474	80.066	39.0193	36.4661
ENSSSCG00000041406	-1.29418	0.00107783	0.00485401	82.8661	56.2057	44.5128	55.6483	97.7512	117.978	331.093	143.452	92.2275	96.8955
ENSSSCG00000031728	-1.20891	0.00108124	0.00486796	3058.15	2340.1	3580.81	2742.67	4970.91	3600.85	5197.47	6741.12	3765.36	16370.1
ENSSSCG00000023619	1.0127	0.00109531	0.00492407	146.002	132.948	197.835	175.778	76.5338	73.3148	57.4814	58.9375	68.2838	151.074
ENSSSCG00000017705	2.10637	0.00109735	0.00493037	32.8834	44.316	183.986	60.0649	24.2483	52.2473	8.0474	6.67217	11.5284	8.3351
ENSSSCG00000012375	-1.38231	0.00109863	0.00493464	17.0993	44.316	32.6427	22.966	50.0122	59.8316	77.0251	123.435	37.2457	112.524
ENSSSCG00000015795	-1.09323	0.00110104	0.00494404	430.114	496.123	459.966	447.836	1113.91	696.912	429.961	1564.62	561.346	1503.44
ENSSSCG00000030369	-1.03354	0.0011042	0.0049539	3439.6	4699.66	2028.8	1379.72	6220.46	5556.75	8676.25	4056.68	6633.28	4310.29
ENSSSCG00000033390	-1.64336	0.00111635	0.00500107	11.838	10.8088	4.94587	8.83307	43.1924	22.7529	13.7955	34.4729	23.0569	31.2566
ENSSSCG00000007066	-2.74918	0.00112107	0.00501784	0	3.24264	5.93504	1.76661	16.6707	16.854	2.29926	14.4564	23.9437	38.5498
ENSSSCG00000032167	2.36695	0.00112555	0.00503493	17.0993	17.2941	15.8268	6.18315	1.51552	3.37079	2.29926	4.44811	1.7736	3.12566
ENSSSCG00000016432	-1.24804	0.00115368	0.00514726	694.497	1014.95	1287.9	686.329	1984.58	1003.65	2307.3	4487.03	870.84	2473.44
ENSSSCG00000040961	1.45766	0.00115486	0.00515102	36.8294	44.316	54.4046	42.3987	29.5527	20.2248	18.3941	8.89623	8.86802	10.4189
ENSSSCG00000004968	2.77288	0.00117545	0.00522062	21.0454	36.7499	16.816	22.966	143.975	80.899	26.4415	24.4646	106.416	73.974
ENSSSCG00000021657	-1.6455	0.00117517	0.00522062	13.1533	24.8602	19.7835	7.06645	4.54657	3.37079	0	2.22406	3.54721	0
ENSSSCG00000040145	-1.41102	0.00119157	0.00528252	155.209	105.926	124.636	312.691	393.278	518.259	177.043	388.098	258.946	1053.35
ENSSSCG00000022447	-1.05558	0.00119384	0.00529106	78.9201	119.978	160.246	111.297	247.03	384.27	125.31	266.887	155.19	289.645
ENSSSCG00000012789	1.10972	0.00119654	0.00529997	71.0281	50.8013	74.1881	35.3323	34.0992	21.9102	27.5911	24.4646	24.8305	27.0891
ENSSSCG00000043490	2.00191	0.00120205	0.00532128	15.784	28.1028	23.7402	8.83307	3.03104	6.74159	4.59851	6.67217	3.54721	4.16755
ENSSSCG00000005935	-1.05984	0.00120497	0.00533114	541.918	676.63	387.756	778.193	1449.6	864.608	527.679	1678.05	1020.71	1917.07
ENSSSCG00000015037	1.45247	0.00121611	0.00537424	126.272	110.25	187.943	70.6645	46.2234	76.6855	10.3467	51.1533	57.6422	28.131
ENSSSCG00000000091	1.38987	0.0012223	0.00540002	96.0194	179.426	154.311	109.53	54.5588	96.9103	27.5911	14.4564	51.4345	62.5132
ENSSSCG00000048201	-1.10322	0.00123271	0.00544132	57.8747	59.4483	100.896	71.5478	120.484	162.641	266.714	152.348	73.6046	161.493
ENSSSCG00000018032	1.08003	0.00124081	0.00546763	199.931	140.514	256.196	128.079	69.714	93.5395	152.901	78.954	70.9442	48.9687
ENSSSCG00000047440	-1.25051	0.00124521	0.00548072	49.9827	38.9116	13.8484	21.1994	58.3476	70.7867	77.0251	50.0413	102.869	78.1415
ENSSSCG00000048425	-1.93853	0.00125363	0.00551144	23.676	16.2132	0	12.3663	38.6458	75.0002	72.4266	36.6969	29.2645	44.8011
ENSSSCG00000016834	-1.16506	0.00125504	0.00551472	57.8747	44.316	49.4587	47.6986	103.813	133.989	37.9377	156.796	94.0011	142.739
ENSSSCG00000010559	1.47998	0.00126487	0.00555451	127.587	35.669	58.3613	32.6823	25.7639	13.4832	28.7407	30.0248	18.6229	19.7959
ENSSSCG00000004065	-1.57064	0.00126699	0.00556221	96.0194	183.749	244.326	166.945	1063.9	200.562	193.138	568.247	176.474	878.311
ENSSSCG00000032248	1.89549	0.00128048	0.005615	31.568	25.9411	15.8268	18.5494	6.06209	3.37079	13.7955	6.67217	4.43401	3.12566
ENSSSCG00000007472	1.01747	0.001282	0.00562005	111.803	126.463	163.214	98.047	62.1364	81.7417	94.2695	46.7052	47.8873	37.5079
ENSSSCG00000027119	-1.11051	0.00128487	0.00562781	135.479	65.9336	65.2855	44.1653	169.738	121.349	277.06	127.883	148.096	157.325
ENSSSCG00000037312	1.03798	0.00128932	0.00564569	170.993	174.021	114.744	172.245	43.9501	58.9889	133.357	60.0495	94.8879	71.8902
ENSSSCG00000026754	1.21083	0.00130449	0.00570234	557.702	369.661	135.517	359.506	200.049	76.6855	142.554	128.995	125.926	246.927
ENSSSCG00000012585	-2.43973	0.00130531	0.00570268	10.5227	10.8088	22.751	10.5997	34.857	35.3933	19.5437	47.8172	58.529	31.2566
ENSSSCG00000034696	-1.46697	0.00130508	0.00570268	0	12.9705	1.97835	7.06645	43.9501	42.1349	4.59851	26.6887	41.6797	21.8796
ENSSSCG00000049958	1.10938	0.00132517	0.00577884	146.002	123.22	157.279	130.729	37.1303	106.18	35.6385	91.1863	70.0574	46.8849
ENSSSCG00000013551	1.12111	0.00132714	0.00578487	2613.57	884.159	1532.23	1453.92	1007.82	480.338	816.236	1176.53	342.306	648.054
ENSSSCG00000043508	2.66439	0.00134912	0.00587068	19.73	10.8088	30.6644	7.06645	0	1.6854	5.74814	3.33609	1.7736	4.16755
ENSSSCG00000025736	1.28786	0.00136088	0.00591683	71.0281	94.0364	145.409	81.2642	31.826	68.2586	25.2918	23.3526	63.8498	27.0891
ENSSSCG00000043158	-1.71867	0.00136264	0.00592277	5.26134	2.16176	13.8484	11.483	32.5837	24.4383	22.9926	24.4646	19.5097	40.6336
ENSSSCG00000011874	1.21823	0.00137481	0.00596386	5.26134	2.16176	0	1.76661	12.1242	5.05619	18.3941	26.6887	14.1888	9.37698
ENSSSCG00000042289	-2.70064	0.00137481	0.00596386	146.002	62.691	146.398	136.029	74.2606	89.326	28.7407	42.2571	40.7929	39.5917
ENSSSCG00000015290	-1.08513	0.00137777	0.00597502	672.136	461.535	405.561	1651.78	1588.27	1551.41	1343.92	1808.16	1628.17	2240.06
ENSSSCG00000003736	1.20825	0.00138743	0.00601519	170.993	61.6101	127.603	170.478	34.857	58.1462	44.8355	65.6097	40.7929	101.063
ENSSSCG00000029304	1.67748	0.00141259	0.00611739	589.27	230.227	409.518	209.344	27.2794	124.719	317.297	78.954	52.3213	75.0159
ENSSSCG00000002847	-1.60938	0.00142477	0.00616489	69.7127	100.522	63.3071	22.966	133.366	341.293	328.794	55.6014	233.229	79.1834
ENSSSCG00000024975	-1.18356	0.0014265	0.00617065	26.3067	61.6101	39.567	33.5657	109.118	133.146	62.0799	52.2653	70.9442	120.859
ENSSSCG00000046749	3.1094	0.00143097	0.00618475	40.7754	20.5367	16.816	8.83307	6.06209	0	4.59851	4.44811	0	0
ENSSSCG00000017008	1.89037	0.00143361	0.00619266	32.8834	63.7718	89.0257	45.9319	14.3975	42.1349	2.29926	13.3443	12.4152	8.3351
ENSSSCG00000045769	1.03338	0.00143751	0.00620603	152.579	70.2571	97.9282	113.063	37.1303	43.8203	83.9229	51.1533	42.5665	60.4295
ENSSSCG00000004789	-1.9372	0.00144092	0.006219	394.6	450.726	1416.5	358.622	2123.25	2932.59	997.877	4345.81	911.633	3743.5
ENSSSCG00000007157	1.09745	0.00144395	0.00622887	77.6047	46.4778	69.2422	101.58	31.0682	36.236	48.2844	18.9045	37.2457	35.4242
ENSSSCG00000020309	-1.67514	0.00144402	0.00622887	42.0907	9.72791	24.7294	12.3663	21.9751	90.1687	136.806	66.7217	48.7741	58.3457
ENSSSCG00000000182	1.55582	0.00145881	0.00627678	35.514	21.6176	84.0798	35.3323	14.3975	18.5394	22.9926	15.5684	10.6416	8.3351
ENSSSCG00000008217	2.63377	0.00149736	0.00643289	21.0454	17.2941	26.7077	7.06645	7.57761	3.37079	0	1.11203	3.54721	1.04189
ENSSSCG00000004608	1.75929	0.00151371	0.00649477	30.2527	33.5072	31.6536	18.5494	6.06209	10.9551	2.29926	13.3443	13.302	4.16755
ENSSSCG00000016742	1.59094	0.0015193	0.00651512	82.8661	151.323	511.403	91.8639	45.4657	90.1687	128.758	62.2736	38.1325	53.1362
ENSSSCG00000023785	3.16428	0.00152083	0.00651622	10.5227	7.56615	59.3504	12.3663	1.51552	9.26968	0	0	1.7736	2.08377
ENSSSCG00000000063	-1.11256	0.00153802	0.00658067	1352.16	874.431	973.347	1026.4	1580.69	1572.48	5423.95	1983.86	1477.41	1670.15
ENSSSCG00000013473	1.54564	0.0015449	0.00660088	55.244	90.7938	101.885	38.8655	28.7949	47.1911	17.2444	32.2488	8.86802	12.5026
ENSSSCG00000033412	1.29766	0.00154649	0.00660587	144.687	100.522	62.318	211.11	24.2483	41.2922	83.9229	38.921	58.529	70.8483
ENSSSCG00000009822	1.06778	0.001548	0.00661045	64.4514	50.8013	61.3288	64.4814	25.7639	47.1911	22.9926	31.1368	23.9437	20.8377
ENSSSCG00000003965	2.42856	0.00156514	0.00666879	36.8294	11.8897	58.3613	36.2156	11.3664	4.21349	0	1.11203	6.20762	16.6702
ENSSSCG00000045716	1.21964	0.00157	0.00668765	81.5507	91.8747	63.3071	45.0486	39.4036	34.5506	18.3941	35.5849	14.1888	38.5498
ENSSSCG00000016617	2.41078	0.00157237	0.00669588	57.8747	8.64703	8.90257	52.1151	6.81985	7.58428	5.74814	6.67217	8.86802	0
ENSSSCG00000040205	-1.0209	0.0015818	0.00672299	214.4	134.029	196.846	213.76	390.247	210.675	434.56	663.881	207.512	405.294
ENSSSCG00000007866	-1.57189	0.00158606	0.0067355	96.0194	99.4408	235.423	185.494	425.862	187.079	191.988	1000.83	151.643	794.96
ENSSSCG00000038660	2.33159	0.00158813	0.00674242	30.2527	38.9116	49.4587	35.3323	13.6397	0	4.59851	1.11203	17.736	8.3351
ENSSSCG00000007039	-2.82092	0.00159729	0.00677755	1.31533	4.32351	0	1.76661	11.3664	5.89889	4.59851	18.9045	18.6229	18.754
ENSSSCG00000004702	2.9756	0.00160639	0.00681238	19.73	24.8602	18.7943	8.83307	4.54657	0	4.59851	0	4.43401	0
ENSSSCG00000000014	-1.39532	0.00162479	0.00688237	30.2527	7.56615	16.816	15.0162	56.8321	64.0451	47.1348	32.2488	43.4533	27.0891
ENSSSCG00000013632	1.34111	0.00162951	0.00689711	64.4514	65.9336	47.4804	42.3987	40.1613	10.1124	17.2444	27.8007	18.6229	15.6283
ENSSSCG00000047516	1.90242	0.00163413	0.00691283	11.838	17.2941	25.7185	17.6661	6.06209	5.05619	4.59851	4.44811	1.7736	7.29321
ENSSSCG00000009148	1.68373	0.00163688	0.00691873	57.8747	34.5881	281.915	53.8817	24.2483	51.4046	28.7407	23.3526	33.6985	38.5498
ENSSSCG00000011241	1.58053	0.00164901	0.00695658	126.272	23.7793	42.5345	69.7812	29.5527	10.1124	29.8903	13.3443	28.3777	19.7959
ENSSSCG00000000433	1.06313	0.00165305	0.00697081	56.5594	56.2057	105.842	50.3485	33.3415	42.9776	25.2918	28.9127	32.8117	29.1728
ENSSSCG00000023333	2.41217	0.00165446	0.00697384	256.49	755.534	4339.51	594.465	193.987	524.158	260.966	417.011	128.586	151.074
ENSSSCG00000002962	2.32668	0.00165611	0.00697826	42.0907	48.6395	137.495	41.5154	12.1242	30.3371	20.6933	0	1.7736	15.6283
ENSSSCG00000041868	1.03411	0.00165642	0.00697826	134.164	105.926	162.225	206.694	39.4036	83.4271	48.2844	94.5224	74.4914	107.314
ENSSSCG00000012100	1.9495	0.00167712	0.0070577	85.4967	39.9925	19.7835	39.7488	1.51552	8.42698	13.7955	11.1203	26.6041	10.4189
ENSSSCG00000046947	1.69256	0.00168	0.007064	21.0454	61.6101	107.82	30.9157	34.857	11.7978	16.0948	8.89623	15.9624	14.5864
ENSSSCG00000014091	2.29279	0.00168332	0.00707218	21.0454	33.5072	21.7618	33.5657	13.6397	8.42698	10.3467	13.3443	7.09442	5.20944
ENSSSCG00000051406	1.50761	0.00168306	0.00707218	55.244	47.5587	19.7835	51.2318	7.57761	0	2.29926	16.6804	20.3965	6.25132
ENSSSCG00000019699	-2.08566	0.00169968	0.00712917	1.31533	9.72791	1.97835	6.18315	25.0061	16.0113	10.3467	31.1368	12.4152	29.1728
ENSSSCG00000018172	-1.79459	0.001701	0.00713226	2.63067	6.48527	5.93504	13.2496	28.0372	15.1686	35.6385	14.4564	20.3965	37.5079
ENSSSCG00000007797	1.0469	0.00170515	0.00714237	89.4427	128.625	206.737	98.047	56.0743	67.4159	98.868	37.809	62.963	57.3038
ENSSSCG00000050495	-1.16932	0.001712	0.00716909	39.46	48.6395	56.3829	77.731	162.919	136.517	45.9851	85.6262	165.832	154.199
ENSSSCG00000024311	2.28506	0.00172313	0.00721174	26.3067	38.9116	41.5453	7.94976	10.6087	6.74159	9.19703	0	6.20762	2.08377
ENSSSCG00000017415	1.14519	0.00173608	0.00725805	198.615	195.639	331.373	138.679	55.3165	65.7305	178.192	126.771	66.5102	95.8536
ENSSSCG00000044483	-1.1684	0.00175089	0.00730204	105.227	123.22	93.9715	77.731	220.508	174.439	482.844	213.509	102.869	155.241
ENSSSCG00000050646	-1.29579	0.00177643	0.00739849	23.676	23.7793	24.7294	28.2658	43.1924	48.0338	116.112	54.4894	30.1513	80.2253
ENSSSCG00000010381	1.07006	0.00177939	0.00740668	255.175	397.763	217.618	231.426	141.701	106.18	216.13	61.1616	176.474	85.4348
ENSSSCG00000007231	1.01034	0.00177984	0.00740668	41209.4	26903.1	20617.4	24601	8814.27	12825.9	27446.2	12935.1	14691.7	7678.71
ENSSSCG00000050546	1.77284	0.00178774	0.00743148	15.784	31.3455	47.4804	26.4992	3.03104	9.26968	11.4963	4.44811	8.86802	16.6702
ENSSSCG00000026600	-1.40564	0.0018279	0.0075779	326.203	990.085	526.241	251.742	2521.83	432.304	1345.07	1817.05	592.384	1613.88
ENSSSCG00000007816	-2.48242	0.00182974	0.00758344	15.784	19.4558	111.777	9.71637	159.13	392.697	313.849	154.572	259.833	35.4242
ENSSSCG00000006381	3.53475	0.00183097	0.00758652	5.26134	17.2941	46.4912	15.0162	5.30433	5.05619	0	0	0	0
ENSSSCG00000009050	-1.06598	0.0018427	0.00763099	142.056	242.117	212.672	191.678	487.998	323.596	140.255	562.686	355.608	607.42
ENSSSCG00000040119	-1.01771	0.00185282	0.00766463	53.9287	36.7499	85.069	128.079	137.155	144.101	194.287	147.9	125.039	180.246
ENSSSCG00000009605	1.03468	0.00186127	0.00769544	238.076	326.425	997.087	332.123	112.906	430.619	89.671	162.356	125.926	106.272
ENSSSCG00000037706	1.46598	0.00186103	0.00769544	248.598	113.492	239.38	128.079	100.024	66.5732	147.152	82.2901	60.3026	78.1415
ENSSSCG00000049961	1.08197	0.00187428	0.00774504	88.1274	76.7424	126.614	71.5478	48.4967	46.3484	28.7407	67.8337	42.5665	22.9215
ENSSSCG00000005385	-3.16005	0.00188732	0.00779053	10.5227	25.9411	128.593	10.5997	149.279	57.3035	346.038	1049.75	52.3213	703.274
ENSSSCG00000018746	-2.05712	0.00188917	0.00779607	6.57667	2.16176	17.8051	3.53323	40.1613	19.3821	12.6459	65.6097	20.3965	30.2147
ENSSSCG00000001731	-1.14181	0.00190225	0.00783739	14.4687	45.3969	48.4695	56.5316	69.714	101.124	66.6784	74.5059	121.492	116.691
ENSSSCG00000007052	-1.86678	0.00190772	0.00785572	21.0454	2.16176	11.8701	22.966	78.8071	48.0338	12.6459	40.033	41.6797	95.8536
ENSSSCG00000032896	2.88589	0.00191824	0.00789267	21.0454	10.8088	17.8051	7.06645	0	1.6854	2.29926	2.22406	5.32081	0
ENSSSCG00000006031	1.55608	0.00192049	0.00789983	40.7754	19.4558	38.5778	22.966	13.6397	12.6405	13.7955	11.1203	4.43401	6.25132
ENSSSCG00000045946	1.402	0.00192203	0.00790404	152.579	98.36	30.6644	58.2982	49.2545	21.9102	25.2918	44.4811	23.9437	27.0891
[truncated: 551 more rows]

## Sheet: Table S4
Table S4 The DEGs between JH and LY pigs in d90 group
Gene	log2FoldChange	pvalue	padj	JH_1	JH_2	JH_3	JH_4	JH_5	JH_6	LY_1	LY_2	LY_3	LY_4	LY_5	LY_6
ENSSSCG00000036074	3.91265	9.68196e-74	1.3911e-69	2074.18	2130.05	3006.59	2979.63	1625.44	3159.31	217.215	211.778	131.722	157.608	148.327	126.226
ENSSSCG00000031292	-6.04724	9.77701e-61	7.0238e-57	61.0054	33.0007	14.4959	18.1649	24.5086	4.18341	2311.21	1524.8	2332.94	1278.06	1162.09	1617.84
ENSSSCG00000039569	5.04236	9.25179e-45	4.43099e-41	3857.49	759.017	793.981	1851.06	1719.98	983.1	63.2107	31.4251	65.8609	40.1184	37.3738	64.6521
ENSSSCG00000034192	4.0052	2.90171e-40	1.0423e-36	242.253	267.606	687.238	472.288	620.593	660.141	31.0307	25.9599	36.5894	34.3872	33.87	21.5507
ENSSSCG00000017383	4.02218	7.07547e-39	2.03321e-35	204.235	269.406	250.384	189.853	160.181	153.949	18.3886	16.3957	14.6358	10.0296	9.34346	6.15734
ENSSSCG00000050235	-5.57813	2.50313e-34	5.99417e-31	6.18895	3.00007	1.97672	4.68772	1.75061	5.85677	195.378	66.9492	360.04	227.815	88.7628	170.866
ENSSSCG00000051166	-5.95984	6.61575e-30	1.35793e-26	1.76827	8.40019	0	0.585965	0	3.34672	95.3906	206.313	130.258	116.057	130.808	232.44
ENSSSCG00000020808	1.92465	1.98773e-28	3.21108e-25	2754.08	3334.88	4220.29	4786.16	3347.17	4661.99	863.113	914.061	917.662	1199.25	1125.89	1066.76
ENSSSCG00000030113	-3.78158	2.01139e-28	3.21108e-25	837.277	732.617	420.382	759.996	575.077	1244.14	4583.35	8462.92	15311.9	14405.4	3478.1	16594
ENSSSCG00000032889	-3.22419	9.0172e-28	1.29559e-24	406.703	172.204	202.284	119.537	382.509	178.213	1919.31	2086.35	2770.55	2369.85	1242.68	3249.54
ENSSSCG00000001810	2.60296	6.48483e-27	8.47037e-24	990.232	1093.82	2190.2	1943.64	1130.9	1370.48	244.798	263.698	168.311	315.216	279.136	163.17
ENSSSCG00000034720	-2.64489	8.80895e-26	1.05473e-22	61.8895	57.6013	38.2165	26.9544	49.8925	66.0978	258.589	308.786	320.523	445.601	219.571	320.182
ENSSSCG00000031598	1.64841	2.54756e-25	2.81564e-22	1950.4	2027.45	2314.74	2426.48	2107.74	2438.09	922.876	579.315	582.503	823.86	662.217	658.836
ENSSSCG00000007231	-2.98627	3.21829e-25	3.30288e-22	9880.22	6046.94	3863.82	4615.06	9151.33	4094.72	43086.7	51852.8	60021.2	53145.4	20574.3	69673.4
ENSSSCG00000009334	2.92632	1.96045e-24	1.87785e-21	1504.8	1198.23	3334.06	2539.57	1668.34	2592.04	297.665	337.478	289.788	144.713	440.31	177.024
ENSSSCG00000005219	2.00795	1.24034e-22	1.07757e-19	1712.57	1916.44	2545.35	2529.61	1592.18	1548.7	406.847	398.962	373.212	481.421	629.515	655.757
ENSSSCG00000015955	1.90668	1.34996e-22	1.07757e-19	1182.97	1969.84	2460.35	1771.37	1734.86	1989.63	464.311	445.417	496.152	366.797	649.37	540.307
ENSSSCG00000000759	-3.02929	1.34799e-22	1.07757e-19	115.822	174.004	57.9837	76.7614	164.558	56.8943	542.462	860.775	1044.99	1303.85	533.745	988.254
ENSSSCG00000024814	-2.35103	4.11525e-22	3.11199e-19	198.931	211.805	84.3399	127.154	231.956	146.419	794.156	691.353	903.026	733.593	750.98	1226.85
ENSSSCG00000022209	-2.88593	5.14651e-22	3.69725e-19	399.629	201.605	241.818	120.123	268.719	75.3013	1477.98	1721.55	1753.36	1560.32	1158.59	1982.67
ENSSSCG00000014292	1.62195	5.49014e-22	3.7563e-19	3729.29	3993.09	5541.4	4960.19	4047.42	5189.1	1477.98	1158.63	1564.56	1620.5	1878.03	1220.69
ENSSSCG00000017052	-2.0429	5.90338e-22	3.85545e-19	957.519	885.02	646.386	989.694	1238.56	712.852	4050.08	4021.05	3449.65	3285.41	2306.67	5261.45
ENSSSCG00000000487	2.57126	1.01517e-21	6.34173e-19	106.096	160.204	112.014	125.982	167.184	127.176	22.9857	17.762	21.9536	30.0888	25.6945	15.3934
ENSSSCG00000003768	1.82585	2.04182e-21	1.22237e-18	10874	13179.9	18839.4	14124.1	8905.37	18521.6	4150.07	3408.94	4027.76	4120.73	3593.73	4519.49
ENSSSCG00000013599	-1.68517	2.44756e-21	1.37682e-18	1579.95	1722.04	1166.26	976.217	1335.72	1543.68	4350.04	4985.66	3557.95	5166.68	3634.6	5070.57
ENSSSCG00000037811	-1.92086	2.49147e-21	1.37682e-18	935.416	688.816	658.906	840.273	1047.74	687.752	3243.28	3469.06	3405.74	2546.09	1810.29	3920.69
ENSSSCG00000028530	-1.95714	2.95878e-21	1.52959e-18	3441.06	1986.04	2161.87	2475.11	3012.81	1859.11	6579.65	9625.65	12337.9	9320.36	7802.95	12325.5
ENSSSCG00000015589	2.54422	2.98082e-21	1.52959e-18	477.433	396.009	766.307	489.28	371.13	868.475	117.227	99.7406	92.2053	51.5808	131.976	83.1242
ENSSSCG00000031077	1.4331	9.99634e-21	4.85132e-18	4338.46	4651.31	5729.18	6470.81	4093.81	5214.2	2051.47	1849.98	1573.34	2070.4	1998.33	1750.23
ENSSSCG00000026724	-2.51166	1.01294e-20	4.85132e-18	894.746	667.815	319.569	377.361	574.201	284.472	2390.51	2514.01	2978.38	3728.14	2226.08	3940.7
ENSSSCG00000035293	-3.11048	1.12067e-20	5.19412e-18	6993.52	4950.11	5258.73	4018.55	5277.23	3686.42	7584.13	43209.5	67813.3	59146	36535.2	46404.8
ENSSSCG00000007917	-1.97825	1.1584e-20	5.2012e-18	726.76	542.412	348.561	581.277	631.972	432.564	1618.19	1483.81	2537.84	2692.23	2153.67	2370.58
ENSSSCG00000022901	-1.90626	1.38608e-20	6.03489e-18	7819.3	3799.89	4313.85	4153.32	6254.94	3811.92	15633.7	18667.9	16733.1	18662.2	19176.3	24142.9
ENSSSCG00000012166	1.85408	1.58228e-20	6.68655e-18	2996.34	2859.06	4555.67	3889.05	3516.11	6132.04	1221.69	937.288	1145.98	1329.64	950.697	1039.05
ENSSSCG00000015380	-2.02067	1.81666e-20	7.45764e-18	262.588	324.607	324.84	240.246	224.079	174.03	1387.19	691.353	905.953	1404.14	974.055	932.838
ENSSSCG00000012910	-1.30321	2.87174e-20	1.14614e-17	736.485	571.813	541.62	620.537	589.957	728.749	1334.32	1531.63	1678.72	1732.25	1421.37	1650.17
ENSSSCG00000036988	-1.61024	3.18339e-20	1.23619e-17	772.735	409.209	518.559	468.186	614.465	629.184	1613.6	1785.77	2065.11	1785.27	1498.46	1660.94
ENSSSCG00000021036	5.03616	4.74884e-20	1.79556e-17	196.278	825.019	1562.92	366.814	468.289	325.469	19.5378	16.3957	38.053	20.0592	14.0152	6.15734
ENSSSCG00000031913	-1.38139	6.49784e-20	2.39387e-17	2674.51	2284.85	2010.98	2030.95	2899.02	1925.2	6599.19	6290.49	5122.52	6365.93	5266.21	6368.23
ENSSSCG00000037070	-3.46146	1.04683e-19	3.76022e-17	27.4082	56.4013	17.1315	33.4	27.1345	24.2638	151.706	251.401	663	253.606	160.007	575.712
ENSSSCG00000016056	2.30385	1.3811e-19	4.8399e-17	479.202	1155.63	1520.1	1268.61	795.654	1308.57	249.395	243.203	206.364	223.517	256.945	141.619
ENSSSCG00000007314	1.34321	1.75361e-19	5.99903e-17	751.516	964.822	962.661	1079.93	765.894	1084.34	382.712	368.904	371.748	381.125	351.548	355.587
ENSSSCG00000044318	-2.46497	2.12449e-19	7.09875e-17	99.9074	93.0021	47.4412	97.2701	63.8974	97.8917	280.425	464.545	519.569	788.04	305.998	400.227
ENSSSCG00000007744	-2.24975	2.58544e-19	8.44264e-17	2571.07	2012.45	1053.59	2171.59	2766.85	1218.21	6018.8	10695.5	10878.8	11605.7	6930.51	9959.51
ENSSSCG00000051033	-2.37153	3.00671e-19	9.60009e-17	46.8592	54.6012	34.2631	56.2526	108.538	51.0375	276.978	371.636	367.358	280.829	308.334	207.81
ENSSSCG00000034364	2.88952	3.39828e-19	1.06145e-16	3696.57	2764.26	6361.07	3123.78	4010.66	10462.7	498.79	1205.09	756.669	385.423	736.965	521.835
ENSSSCG00000003943	1.41352	4.02835e-19	1.23148e-16	3249.2	3024.07	3351.85	3320.08	3937.13	4913.83	1189.51	1340.35	1249.89	1442.83	1637.44	1320.75
ENSSSCG00000015917	2.15591	7.61197e-19	2.27852e-16	117771	94784.7	202466	78379.2	107893	139351	38073.5	25351.9	21413.6	36341.5	27240.8	17771.6
ENSSSCG00000015105	-2.45811	1.0833e-18	3.1765e-16	1486.23	761.417	868.437	911.175	1025.86	1387.22	3284.66	6705.85	8223.83	6365.93	2547.26	8257
ENSSSCG00000004094	-2.40326	1.28142e-18	3.68228e-16	1766.5	781.818	749.176	741.831	1600.94	759.706	5429.22	5608.7	5662.57	7016.42	2910.49	7217.95
ENSSSCG00000004542	1.42289	1.56234e-18	4.40152e-16	1851.38	2618.46	3005.93	2835.48	2374.71	2826.31	873.456	766.5	1058.17	1077.47	1097.86	912.826
ENSSSCG00000003722	3.80848	1.9678e-18	5.43718e-16	77.804	195.004	232.594	108.989	122.543	247.658	9.19428	10.9305	32.1987	2.8656	9.34346	6.15734
ENSSSCG00000014348	-1.61871	2.14238e-18	5.80788e-16	438.531	395.409	331.429	264.856	384.26	412.484	1036.65	974.179	1225.01	1305.28	831.568	1463.91
ENSSSCG00000007853	-1.39968	3.91488e-18	1.04165e-15	304.143	231.005	198.989	225.596	243.335	211.68	601.076	739.173	560.55	679.147	523.234	626.51
ENSSSCG00000035429	-2.22589	4.41996e-18	1.15465e-15	9262.21	5754.13	4027.23	5080.9	10052	4793.35	27019.7	22479.9	24501.7	34660.9	24788.2	48843.1
ENSSSCG00000000059	-1.56733	5.4175e-18	1.38997e-15	412.007	687.616	499.45	556.666	767.644	676.875	1420.52	1628.64	2000.71	2056.07	1616.42	1948.8
ENSSSCG00000033135	-1.85173	5.94875e-18	1.4995e-15	697.583	732.017	583.131	465.256	782.524	395.75	1475.68	2504.45	2031.44	2902.85	1805.62	2476.79
ENSSSCG00000016077	1.46349	6.09912e-18	1.5109e-15	4622.26	5851.93	5909.06	7768.13	5657.11	6623.17	2698.52	2000.28	1775.32	2331.17	2578.79	1824.11
ENSSSCG00000009134	-2.38284	1.44271e-17	3.51336e-15	603.865	564.013	292.554	379.705	692.368	548.026	2360.63	2272.17	4026.3	2293.91	1159.76	3949.94
ENSSSCG00000000927	2.4953	2.19244e-17	5.25017e-15	150.303	211.205	361.08	316.421	155.805	235.944	35.6278	24.5936	43.9073	38.6856	44.3814	67.7308
ENSSSCG00000004620	1.55993	2.82925e-17	6.66404e-15	3675.35	4446.1	6056.66	5736.59	3732.31	5328.82	1905.51	1497.48	1135.73	1865.51	1793.94	1628.62
ENSSSCG00000032164	1.47606	4.51195e-17	1.04561e-14	10510.6	9706.42	12845.4	12740	11586.4	17629.7	4002.96	4515.65	5314.24	4228.19	5335.11	3569.72
ENSSSCG00000016652	3.0228	4.91112e-17	1.12005e-14	63.6578	220.805	318.251	195.712	122.543	187.417	22.9857	24.5936	16.0993	28.656	14.0152	30.7867
ENSSSCG00000004347	-2.73748	5.30899e-17	1.19187e-14	665.754	528.012	193.718	591.238	518.182	184.07	2121.58	1854.08	2347.58	3404.33	2679.24	5473.88
ENSSSCG00000001065	-1.56583	5.88973e-17	1.3019e-14	777.156	583.813	611.464	566.042	702.871	479.418	1899.77	1375.87	2154.38	1381.22	1763.58	2438.31
ENSSSCG00000004120	1.62107	6.90123e-17	1.50238e-14	312.1	407.409	407.204	529.126	365.003	400.77	149.407	102.473	139.04	133.25	101.61	163.17
ENSSSCG00000003654	1.42477	7.57916e-17	1.62533e-14	4582.48	5289.12	6736.65	5928.2	4274.12	6880.87	2435.33	1900.54	2473.44	2123.41	1984.32	1631.7
ENSSSCG00000034964	-1.49343	8.47614e-17	1.79096e-14	617.127	460.21	428.289	394.94	606.588	439.258	1019.42	1504.31	1403.57	1652.02	1170.27	1542.41
ENSSSCG00000017996	-1.82678	1.10077e-16	2.29215e-14	8687.52	6819.75	4787.61	3687.48	6767	5699.47	15465.9	18810	23620.6	26369.2	16922.2	28108.3
ENSSSCG00000050978	-7.49441	1.13662e-16	2.33299e-14	3.53654	0.600014	0.658906	0	16.6308	6.69345	1320.53	957.783	399.556	524.405	1567.36	198.574
ENSSSCG00000033368	-1.54552	1.26778e-16	2.56556e-14	816.942	574.213	421.041	608.817	828.916	694.445	1541.19	2050.83	2167.56	2058.93	1611.75	2078.1
ENSSSCG00000022797	-2.34317	1.94085e-16	3.87308e-14	838.161	1294.83	795.299	509.789	907.693	300.369	5308.55	3142.51	3315	4782.69	2557.77	4471.77
ENSSSCG00000003694	-1.94304	2.06133e-16	4.05715e-14	588.835	1141.23	487.59	761.754	792.153	502.845	2733	2626.05	1609.93	3445.88	2658.21	3368.07
ENSSSCG00000037835	-2.19658	2.13822e-16	4.15162e-14	1106.94	666.015	809.795	542.017	1381.23	428.381	3836.31	3650.78	4308.77	2788.23	2685.08	5343.04
ENSSSCG00000027197	-1.6682	2.50348e-16	4.79601e-14	3881.36	2065.25	2377.33	1941.3	3675.41	2851.41	8710.43	10567	10258.2	8056.63	6595.31	9171.37
ENSSSCG00000009407	-1.31254	3.12671e-16	5.91112e-14	1053.01	1599.64	1430.48	1380.53	1265.69	1372.99	2996.19	3467.69	3073.51	3804.08	2591.64	4199.31
ENSSSCG00000033566	-2.11401	3.38609e-16	6.31836e-14	33.5972	18.0004	34.2631	31.0561	28.8851	25.1004	121.824	137.997	81.9602	111.758	120.297	164.709
ENSSSCG00000023084	-2.58391	3.61494e-16	6.65891e-14	335.972	405.009	96.2002	236.73	414.02	240.964	1215.94	946.853	1971.44	2663.57	1236.84	2329.02
ENSSSCG00000003521	-3.01122	3.87277e-16	7.04354e-14	77.804	42.601	39.5343	49.221	96.2838	66.9345	182.736	299.222	1017.19	624.701	231.251	640.364
ENSSSCG00000024388	-1.84473	5.07564e-16	9.11585e-14	6773.37	3065.47	2857.01	3919.52	5461.92	3615.3	11042.3	14614	13311.2	20648.1	15909.6	16751.1
ENSSSCG00000017884	-4.75411	5.79552e-16	1.02803e-13	2.65241	4.2001	2.63562	11.1333	4.37653	1.67336	128.72	39.623	61.4702	17.1936	210.228	277.081
ENSSSCG00000006213	-2.21947	6.32029e-16	1.10744e-13	498.653	387.009	195.036	208.017	369.38	154.786	1682.55	978.278	1911.43	1203.55	1192.46	1470.07
ENSSSCG00000035828	3.64859	6.54359e-16	1.13275e-13	124.663	229.205	347.902	315.249	157.555	1090.2	16.09	45.0882	49.7616	31.5216	18.6869	20.0114
ENSSSCG00000040025	2.54689	7.37739e-16	1.26189e-13	306.795	304.807	614.1	289.467	659.981	686.915	82.7485	83.3449	100.987	90.2664	105.114	26.1687
ENSSSCG00000039873	-1.72947	8.18894e-16	1.38422e-13	1359.8	718.216	566	615.849	878.808	633.368	3149.04	2378.74	2606.63	2586.2	2196.88	2898.57
ENSSSCG00000003850	-1.3455	9.47506e-16	1.583e-13	1288.19	859.819	948.824	856.68	1030.24	1408.97	2260.64	2977.19	2700.3	2967.33	2459.66	2873.94
ENSSSCG00000021672	-1.08757	1.04605e-15	1.72755e-13	2294.33	1491.03	1645.95	1948.33	1953.69	1729.42	3906.42	3913.11	3975.07	3627.85	3902.06	4180.84
ENSSSCG00000004550	-1.35984	1.07169e-15	1.74978e-13	3557.76	2516.46	2610.58	2233.11	3125.72	2003.01	7272.67	6655.29	5688.92	7606.73	6052.22	7904.49
ENSSSCG00000038663	-5.81918	1.09993e-15	1.77571e-13	0	1.20003	3.29453	1.17193	0.875307	0.836681	210.319	60.1176	11.7086	50.148	78.2514	21.5507
ENSSSCG00000013897	-2.01049	1.23444e-15	1.97071e-13	198.931	174.004	108.719	90.2386	243.335	116.299	550.507	702.283	844.483	643.327	475.348	531.071
ENSSSCG00000035430	-2.07696	1.44868e-15	2.28731e-13	4535.62	1586.44	1644.63	2345.03	2906.02	1770.42	7401.39	9281.34	9624.47	13297.8	8782.85	13998.7
ENSSSCG00000011646	-3.01974	1.53718e-15	2.40068e-13	2539.24	1858.84	419.723	560.768	2775.6	1036.65	7685.27	8184.19	16952.6	12570	10231.1	18906.1
ENSSSCG00000014020	1.59155	1.69661e-15	2.62117e-13	4908.72	6525.15	7409.39	8416.21	5637.85	10199.1	2541.07	1681.93	2163.17	2884.23	2724.79	2304.39
ENSSSCG00000018063	-2.39637	1.85151e-15	2.83005e-13	1405.78	1903.84	2323.96	1853.99	1488.9	4800.88	16623.3	10214.5	10422.1	7679.81	19156.4	8434.02
ENSSSCG00000006469	-1.0981	2.04756e-15	3.09678e-13	1901.78	1600.84	1555.02	1522.34	2127.87	1548.7	3830.57	4003.29	3235.97	3923.01	3320.43	3637.45
ENSSSCG00000012411	-1.93943	2.08463e-15	3.12e-13	5540.88	3484.28	2661.32	3839.83	5253.59	2907.47	9029.93	11511.2	19433.4	18721	11960.8	20194.6
ENSSSCG00000012916	-1.30526	2.51032e-15	3.71839e-13	1129.04	774.618	829.562	757.066	1027.61	947.123	1623.94	2615.12	2265.62	2428.6	2127.97	2439.85
ENSSSCG00000048477	-3.06507	2.57057e-15	3.76878e-13	15.9144	20.4005	15.8137	14.0632	34.137	3.34672	119.526	124.334	117.086	219.218	75.9156	210.889
ENSSSCG00000003401	1.49764	2.63111e-15	3.81856e-13	30414.3	21929.9	31915.4	40582.7	29972.3	47895.8	11342.3	9285.44	13356.6	13092.9	13226.8	11481.9
ENSSSCG00000042151	-1.7412	2.76698e-15	3.9756e-13	231.644	269.406	149.572	171.102	308.108	199.13	524.074	804.756	670.318	962.841	595.645	883.579
ENSSSCG00000000214	-1.81469	2.98216e-15	4.24235e-13	24475.5	16147.6	9267.51	13924.9	18632.7	23135.1	44758.9	79629.9	71563	64506.1	48237.9	62721.8
ENSSSCG00000004032	-2.0282	3.12478e-15	4.37902e-13	50.3958	100.802	71.8207	53.9087	124.294	98.7284	436.728	244.569	368.821	389.722	242.93	354.047
ENSSSCG00000003144	-1.03462	3.16967e-15	4.37902e-13	475.665	468.611	430.924	444.747	528.685	398.26	925.174	1065.72	823.993	927.021	936.681	946.692
ENSSSCG00000024184	-1.27417	3.15384e-15	4.37902e-13	2136.07	1383.03	1388.97	1234.63	1938.8	1452.48	3755.86	3832.5	4137.53	3963.12	3506.13	3856.04
ENSSSCG00000021203	1.93631	3.67078e-15	5.02302e-13	503.073	445.21	709.641	805.115	508.553	1025.77	202.274	146.195	103.914	174.802	195.045	221.664
ENSSSCG00000008689	-1.96217	5.28864e-15	7.1686e-13	223.686	155.404	176.587	196.884	268.719	126.339	886.098	392.131	859.119	918.425	496.371	917.444
ENSSSCG00000011806	-2.65759	5.40302e-15	7.2552e-13	174.175	167.404	148.913	80.8631	129.545	43.5074	1302.14	1084.85	310.278	533.001	734.629	731.185
ENSSSCG00000024633	3.82791	5.66069e-15	7.53081e-13	100.792	42.001	67.2084	161.726	84.9048	107.095	2.29857	10.9305	2.92715	11.4624	11.6793	0
ENSSSCG00000005291	-2.6664	6.3365e-15	8.29363e-13	1089.26	1278.03	384.801	292.982	718.627	331.326	2456.02	3910.38	5767.95	6298.59	3119.55	4444.06
ENSSSCG00000016173	-1.58545	6.34952e-15	8.29363e-13	345.697	387.009	230.617	237.902	350.123	283.635	732.094	766.5	1274.77	1124.75	790.69	817.388
ENSSSCG00000011401	-2.17148	7.14208e-15	9.24481e-13	557.89	327.007	247.09	210.947	543.566	196.62	1368.8	2248.95	1530.9	1871.24	1212.31	1143.73
ENSSSCG00000035729	-1.76747	7.27782e-15	9.3364e-13	14291.2	10901	7074.67	7689.03	14436.4	13756.7	27767.9	40998.9	54846	41042.5	28487	38869.8
ENSSSCG00000000891	-1.50559	7.60931e-15	9.67528e-13	1344.77	864.02	755.106	879.533	1059.12	1079.32	1944.59	2639.71	3211.09	3107.74	2387.25	3691.33
ENSSSCG00000027928	-2.32819	9.3027e-15	1.17247e-12	106.98	150.603	43.4878	117.193	141.8	85.3415	293.068	409.893	478.589	874.008	488.196	698.859
ENSSSCG00000037024	-1.30719	1.04264e-14	1.30267e-12	375.758	297.607	305.073	304.702	379.008	251.004	753.931	784.262	897.172	878.306	568.783	851.253
ENSSSCG00000039763	-2.10747	1.07034e-14	1.32574e-12	3444.59	1424.43	977.816	1738.56	2099.86	1649.94	5652.18	7491.48	8021.86	8174.12	6183.03	13318.3
ENSSSCG00000011449	1.8807	1.09345e-14	1.34279e-12	602.097	1087.22	1502.3	1304.94	789.527	1917.67	296.515	325.182	352.722	335.275	352.715	294.013
ENSSSCG00000026761	1.50356	1.16167e-14	1.41448e-12	3414.53	3486.08	6166.7	5867.26	4485.07	6759.55	1482.58	1668.26	1833.86	1866.94	2029.87	1762.54
ENSSSCG00000008629	2.15214	1.18244e-14	1.41595e-12	2294.33	1965.04	5898.52	3669.31	1647.33	3024.6	907.935	521.93	737.642	511.51	863.102	618.813
ENSSSCG00000040053	-2.34965	1.18259e-14	1.41595e-12	550.817	395.409	202.284	196.298	398.265	188.253	1180.32	1410.03	1754.83	2392.78	840.911	2261.28
ENSSSCG00000028052	-1.58553	1.49887e-14	1.77702e-12	2472.04	1216.83	1247.31	1368.23	1857.4	1445.78	3821.37	5133.22	5650.87	5489.06	3540	5193.72
ENSSSCG00000028516	1.7407	1.52125e-14	1.77702e-12	864.685	1182.03	1564.24	1801.26	869.18	1738.62	411.444	307.42	393.702	349.603	548.928	387.913
ENSSSCG00000025534	1.2966	1.51604e-14	1.77702e-12	4813.24	3920.49	6543.59	5401.42	5581.83	3586.02	1764.15	1847.25	2199.75	1977.26	2192.21	2170.46
ENSSSCG00000028065	2.05781	1.54805e-14	1.79374e-12	348.35	600.014	770.261	817.421	412.27	931.226	119.526	196.749	109.768	224.95	135.48	146.237
ENSSSCG00000021977	1.22998	1.56668e-14	1.80081e-12	3845.11	2931.67	4359.32	4674.24	3718.3	3992.64	1579.12	1330.79	1519.19	2103.35	1767.08	1728.67
ENSSSCG00000010570	-4.72209	1.70915e-14	1.94898e-12	22.9875	15.0003	7.24796	19.9228	8.75307	28.4472	66.6585	183.085	591.285	670.55	188.037	999.029
ENSSSCG00000037355	1.88429	2.02053e-14	2.2859e-12	1573.76	1739.44	2904.46	1833.48	1641.2	1832.33	811.395	497.337	439.073	415.512	684.408	270.923
ENSSSCG00000012467	3.31288	2.21295e-14	2.46478e-12	34.4813	106.802	124.533	87.8947	66.5233	61.9144	14.9407	8.19786	8.78145	2.8656	7.00759	6.15734
ENSSSCG00000002414	1.28561	2.1959e-14	2.46478e-12	1655.1	1966.24	2162.53	2654.42	1757.62	2575.3	934.368	683.155	794.722	934.185	896.972	995.951
ENSSSCG00000005400	2.48826	2.7147e-14	2.98203e-12	67.1943	124.803	158.137	70.9017	165.433	147.256	25.2843	23.2273	14.6358	17.1936	28.0304	21.5507
ENSSSCG00000016823	1.81275	2.71886e-14	2.98203e-12	198.931	510.612	374.917	395.526	326.489	420.014	108.033	116.136	118.55	131.818	77.0835	83.1242
ENSSSCG00000030115	-1.12631	3.16028e-14	3.43991e-12	277.619	243.005	259.609	284.779	282.724	251.004	640.152	665.393	562.013	551.628	622.508	444.868
ENSSSCG00000002989	-1.18243	3.57476e-14	3.86182e-12	6413.52	4233.1	4104.98	4654.9	6112.27	4011.89	11133.1	10366.2	10880.2	11826.3	11471.4	11338.8
ENSSSCG00000024864	-1.44436	3.63494e-14	3.89753e-12	1337.7	1063.22	890.181	695.54	1109.89	953.816	1944.59	2556.37	3313.54	3137.83	2358.05	3152.56
ENSSSCG00000009182	6.421	4.40258e-14	4.68565e-12	77.804	50.4011	65.2316	167	67.3986	28.4472	0	0	2.92715	0	2.33586	0
ENSSSCG00000004629	-2.33707	4.55426e-14	4.81144e-12	126.431	307.807	226.664	125.982	268.719	391.567	730.945	777.43	1424.06	1354	920.33	2105.81
ENSSSCG00000013444	-1.27761	5.0823e-14	5.33011e-12	2763.81	1846.84	1705.91	1732.7	2005.33	1681.73	3794.94	4577.14	5573.3	5437.47	4111.12	4956.66
ENSSSCG00000027903	2.16489	5.1573e-14	5.33074e-12	1872.6	1214.43	2935.42	2353.23	1854.78	1793.01	605.673	233.639	336.622	373.961	826.896	301.71
ENSSSCG00000031541	1.4962	5.19421e-14	5.33074e-12	1142.3	1609.84	1652.54	1867.47	1090.63	1161.31	395.354	382.567	463.954	628.999	561.775	591.105
ENSSSCG00000015747	-2.20666	5.14231e-14	5.33074e-12	33727.1	17511.4	10817.9	9442.82	24509.5	9808.41	74562.1	90973	114781	74286.4	58843.9	75004.2
ENSSSCG00000011147	-2.59875	5.55461e-14	5.66019e-12	609.17	262.806	342.631	259.582	289.727	56.0576	2523.83	2132.81	1274.77	1803.89	1692.33	1593.21
ENSSSCG00000015474	1.68904	6.23535e-14	6.30912e-12	851.423	565.813	1027.23	1166.07	766.769	1061.75	255.141	271.896	374.675	283.694	337.532	163.17
ENSSSCG00000042281	3.98076	9.63167e-14	9.67747e-12	65.4261	60.6014	126.51	144.147	91.0319	440.931	11.4928	13.6631	11.7086	17.1936	4.67173	0
ENSSSCG00000017929	-1.18279	9.84017e-14	9.8183e-12	210.424	187.804	190.424	195.712	231.956	205.824	335.591	527.395	487.371	510.077	458.997	454.104
ENSSSCG00000008094	-1.50583	1.11035e-13	1.10024e-11	424.385	360.608	318.251	402.558	563.698	496.152	738.99	1334.88	1574.81	1286.65	1111.87	1236.09
ENSSSCG00000009631	-1.83608	1.12136e-13	1.10354e-11	2083.02	1399.83	664.177	1359.44	1725.23	2221.39	4330.5	6607.47	5988.95	5536.34	4316.68	6965.5
ENSSSCG00000036870	-1.78654	1.14819e-13	1.12225e-11	6088.16	3049.87	2295.63	2858.34	5111.79	3278.12	9960.85	12848.8	15903.2	12896.6	9837.49	16795.7
ENSSSCG00000004739	1.51595	1.19706e-13	1.16212e-11	728.528	636.014	653.634	980.319	624.969	976.407	308.008	236.372	332.232	239.278	315.342	175.484
ENSSSCG00000005047	2.30668	1.27502e-13	1.2213e-11	177.711	375.008	359.104	423.066	153.179	322.122	39.0757	39.623	79.0331	103.162	52.5569	53.8768
ENSSSCG00000025417	-1.80258	1.26855e-13	1.2213e-11	153.84	142.803	98.8358	101.958	102.411	101.238	340.188	295.123	408.338	488.585	262.785	652.679
ENSSSCG00000015734	-1.20232	1.30684e-13	1.24349e-11	1082.18	767.417	836.81	776.403	933.952	955.49	1523.95	2169.7	2291.96	2488.77	1756.57	2082.72
ENSSSCG00000004728	-1.86886	1.31676e-13	1.24468e-11	30329.4	14328.9	11370.7	22251.4	22694.1	13136.7	45424.3	54044.4	81468.5	88004	59913.7	87926.9
ENSSSCG00000038913	1.8458	1.50875e-13	1.41684e-11	485.391	816.618	961.343	1208.85	616.216	975.57	183.886	178.987	345.404	293.724	170.518	238.597
ENSSSCG00000009887	1.91823	1.57651e-13	1.47086e-11	749.747	831.619	1176.15	1709.84	625.844	1116.97	265.485	153.027	282.47	287.993	393.593	260.148
ENSSSCG00000003359	-1.17398	1.60742e-13	1.49003e-11	1198.89	796.818	798.594	849.063	1106.39	802.377	1695.19	2187.46	2215.85	2309.67	2047.38	2067.33
ENSSSCG00000005066	1.53641	1.71815e-13	1.58246e-11	871.758	1239.03	1459.48	1840.52	940.08	1088.52	414.892	341.577	383.457	388.289	483.524	554.161
ENSSSCG00000029441	-2.13417	1.76283e-13	1.61327e-11	680126	454691	218802	296409	703222	331803	1.35581e+06	1.7058e+06	2.6878e+06	2.24329e+06	1.17172e+06	2.62255e+06
ENSSSCG00000014811	-1.38308	1.93833e-13	1.76265e-11	4319.89	2563.26	3741.92	2745.83	3683.29	3650.44	6992.25	7786.6	12376	9083.95	7429.22	10332
ENSSSCG00000016104	1.80926	2.05978e-13	1.86131e-11	672.827	609.014	1154.4	1255.72	729.131	932.063	326.397	221.342	191.728	173.369	383.082	229.361
ENSSSCG00000003132	-1.22257	2.14606e-13	1.92717e-11	1786.84	1502.43	1227.54	1340.69	1712.98	1495.15	2559.46	3974.59	4143.38	4050.52	2959.54	3466.59
ENSSSCG00000040824	-6.38578	2.4937e-13	2.22543e-11	1.76827	0	0	0	0	1.67336	48.27	76.5133	14.6358	27.2232	51.389	30.7867
ENSSSCG00000022545	-1.51532	2.65947e-13	2.35872e-11	11998.6	9582.82	6418.4	7572.42	11329.1	13089.9	23387.9	23594.8	37558.3	31852.6	22440.6	32653.9
ENSSSCG00000004684	1.28377	2.69609e-13	2.37653e-11	795.722	854.419	783.439	1354.16	865.679	1045.01	406.847	360.706	352.722	429.84	440.31	349.429
ENSSSCG00000017271	-1.87061	2.7797e-13	2.43529e-11	6329.53	2750.46	3285.3	2460.47	4010.66	2831.33	9549.41	13081	21271.6	11637.2	9178.78	14512.9
ENSSSCG00000028157	2.2268	2.80362e-13	2.44136e-11	77.804	246.606	226.664	166.414	117.291	168.173	29.8814	47.8208	30.7351	30.0888	42.0456	33.8654
ENSSSCG00000016027	1.45731	3.06408e-13	2.63464e-11	543.744	669.615	805.841	794.568	501.551	475.235	296.515	206.313	171.238	229.248	249.937	226.282
ENSSSCG00000028466	1.50348	3.04728e-13	2.63464e-11	410.239	529.812	851.306	723.08	541.815	694.445	211.468	174.888	229.781	265.068	256.945	184.72
ENSSSCG00000000376	-1.48566	3.0806e-13	2.63464e-11	690.51	588.613	490.885	524.438	968.089	448.461	1484.88	2003.01	1548.46	1514.47	1660.8	2176.62
ENSSSCG00000003465	-1.35692	3.20985e-13	2.71289e-11	1528.67	1143.03	1122.12	970.357	1112.52	847.558	2102.04	2496.25	3386.71	3315.5	2453.83	3469.66
ENSSSCG00000016687	2.89949	3.19441e-13	2.71289e-11	390.788	114.603	559.411	144.147	442.03	113.789	58.6135	39.623	32.1987	22.9248	40.8776	41.5621
ENSSSCG00000017712	-1.44262	4.03903e-13	3.39373e-11	2790.33	2339.45	2816.82	2735.28	3478.47	3340.87	4232.82	7614.44	8190.17	10478.1	8938.18	8115.38
ENSSSCG00000014009	1.49332	4.07298e-13	3.40236e-11	178.595	321.607	255.655	346.891	239.834	255.188	109.182	88.8101	99.5232	94.5648	85.259	90.8208
ENSSSCG00000003400	1.6614	4.59839e-13	3.81905e-11	911.544	945.621	763.013	1590.89	1162.41	1376.34	366.622	401.695	395.165	246.442	483.524	238.597
ENSSSCG00000007805	-2.18152	4.77304e-13	3.94132e-11	273399	113588	70180.7	118770	198416	147191	398465	587416	1.08009e+06	733907	453670	926868
ENSSSCG00000036569	-1.44236	5.34017e-13	4.38443e-11	40653.5	20665.1	19219.6	23166.7	31941.7	18602.8	61443.1	70617.7	76062	69496.5	69599.4	71970.1
ENSSSCG00000027973	-1.13684	5.70687e-13	4.65888e-11	597.676	426.01	374.258	379.705	498.05	430.054	897.591	1054.79	1099.15	1054.54	907.483	931.298
ENSSSCG00000022845	1.75528	5.92469e-13	4.80937e-11	1102.52	2107.85	2714.03	2662.62	1362.85	3048.87	645.898	459.08	706.907	808.099	615.5	615.734
ENSSSCG00000050184	-1.6732	6.15176e-13	4.96564e-11	58.353	67.2015	44.1467	51.5649	50.7678	40.1607	222.961	174.888	156.603	150.444	182.197	107.754
ENSSSCG00000004460	1.42027	6.21791e-13	4.991e-11	733.833	996.623	809.136	828.554	697.62	655.121	370.07	196.749	218.073	339.574	277.968	361.744
ENSSSCG00000011679	1.71859	6.38446e-13	5.09622e-11	178.595	313.207	370.964	297.084	267.844	348.059	87.3456	54.6524	87.8145	131.818	86.427	92.3602
ENSSSCG00000001930	-1.90096	6.8273e-13	5.41959e-11	92954.5	54783	56588.8	50343.2	106066	81395.7	154027	320487	411560	282068	155676	327368
ENSSSCG00000038700	-1.26655	6.92013e-13	5.4631e-11	983.159	766.817	560.729	525.61	871.806	679.385	1598.65	1867.75	1740.19	1985.86	1601.23	1756.38
ENSSSCG00000008012	-1.24448	7.51955e-13	5.90387e-11	1899.12	1218.03	1151.11	1133.26	1699.85	1325.3	2646.8	3292.81	3576.98	3950.23	3180.28	3312.65
ENSSSCG00000006346	1.08163	7.82017e-13	6.07352e-11	1209.5	1387.23	1614.32	1691.09	1284.95	1543.68	675.779	582.048	721.543	654.789	856.094	634.207
ENSSSCG00000012386	2.21757	7.79252e-13	6.07352e-11	390.788	252.006	464.528	532.642	421.898	925.369	81.5992	105.206	87.8145	123.221	184.533	58.4948
ENSSSCG00000001554	1.6628	8.65916e-13	6.6532e-11	895.63	1190.43	1643.31	1750.86	1081	1768.74	362.025	282.826	357.112	551.628	470.677	608.038
ENSSSCG00000005252	1.64366	9.00059e-13	6.87875e-11	175.943	180.004	257.632	260.168	159.306	234.271	62.0614	47.8208	67.3245	57.312	85.259	86.2028
ENSSSCG00000021129	-2.13728	9.26565e-13	7.04386e-11	76517.5	45430	29007.7	50731.1	69494.1	21302.7	125433	170884	318423	252770	147342	271873
ENSSSCG00000026044	-1.98396	9.6058e-13	7.26401e-11	5631.06	2901.67	2373.38	2510.27	5350.75	1672.53	10612.5	12537.3	13365.4	13641.7	10468.2	20223.8
ENSSSCG00000027423	-1.85817	1.03589e-12	7.75194e-11	239.601	136.803	112.014	98.4421	153.179	105.422	653.943	610.74	300.033	590.313	360.891	543.386
ENSSSCG00000015710	1.52584	1.0319e-12	7.75194e-11	897.398	1523.43	1967.49	1754.96	1242.94	2297.53	497.64	493.238	529.814	620.402	678.569	543.386
ENSSSCG00000001008	-1.17997	1.07191e-12	7.9799e-11	282.924	259.806	193.718	229.112	299.355	276.941	574.642	465.912	545.914	684.878	568.783	649.6
ENSSSCG00000041485	-1.5594	1.08019e-12	7.9966e-11	1253.7	596.413	616.077	783.435	976.843	802.377	1721.63	2350.05	3285.73	2815.45	1916.58	2727.7
ENSSSCG00000010603	-1.77456	1.08529e-12	7.9966e-11	12685.6	4510.9	6896.11	4670.72	10793.4	6642.41	20734.2	28424.7	31834.2	26761.8	20723.8	29575.3
ENSSSCG00000006754	-2.61485	1.12345e-12	8.2356e-11	19741.9	7401.77	1969.47	11615	15429.9	5869.32	38798.7	53967.9	76341.6	86119.9	51135.6	73584.9
ENSSSCG00000015808	1.63588	1.15434e-12	8.41904e-11	337.74	651.015	612.123	665.656	367.629	510.375	186.184	135.265	197.583	120.355	219.571	152.394
ENSSSCG00000011101	1.35362	1.1608e-12	8.42339e-11	4842.41	7953.18	8557.87	7040.95	4647	8966.71	2861.72	2376.01	3272.56	2590.5	2550.76	2787.74
ENSSSCG00000048933	-1.96332	1.20586e-12	8.70643e-11	156.492	61.8014	54.0303	121.295	84.0295	62.7511	376.965	341.577	327.841	335.275	237.09	486.43
ENSSSCG00000032223	1.38572	1.21521e-12	8.73007e-11	3643.52	5932.93	4344.16	6423.93	3413.7	5839.2	1845.75	1363.58	1841.18	2064.66	2053.22	2159.69
ENSSSCG00000006175	1.83765	1.24154e-12	8.87486e-11	111.401	144.603	191.083	220.909	119.042	199.967	56.3149	57.385	43.9073	34.3872	40.8776	43.1014
ENSSSCG00000032994	-1.31849	1.30059e-12	9.25096e-11	915.081	758.417	612.123	485.179	961.087	663.488	1675.66	2121.88	1851.42	1974.4	1472.76	1861.06
ENSSSCG00000026894	-1.86539	1.31134e-12	9.28146e-11	114.938	94.2021	70.5029	129.498	150.553	72.7913	362.025	254.134	500.543	402.617	240.594	544.925
ENSSSCG00000009779	1.7461	1.32411e-12	9.32591e-11	101.676	178.204	149.572	152.937	98.9097	132.196	37.9264	32.7914	43.9073	40.1184	39.7097	49.2588
ENSSSCG00000033332	-1.07877	1.3525e-12	9.47941e-11	6566.48	4015.29	4826.48	4985.39	5398.89	5148.1	9000.05	11680.6	11260.8	12542.7	9460.25	11406.5
ENSSSCG00000035000	-6.94306	1.45334e-12	1.01367e-10	0	0	0	0.585965	0	0	17.2393	19.1283	16.0993	27.2232	23.3586	35.4047
ENSSSCG00000015857	1.34994	1.5091e-12	1.04544e-10	1137.88	895.22	1516.8	1193.61	969.84	1658.3	552.806	363.438	434.682	485.719	512.722	541.846
ENSSSCG00000015632	-1.44325	1.51344e-12	1.04544e-10	3442.83	2133.05	2942.01	2938.61	3500.35	2848.9	5299.35	7238.71	10272.8	9989.48	5742.72	9876.38
ENSSSCG00000028420	1.91437	1.56927e-12	1.07882e-10	1051.24	2132.45	2969.69	2527.85	1597.44	4489.63	694.168	551.989	582.503	806.666	633.019	649.6
ENSSSCG00000034350	-1.25998	1.59628e-12	1.09216e-10	509.262	406.809	371.623	332.828	604.837	403.28	1060.79	996.04	821.066	1124.75	1207.64	1077.54
ENSSSCG00000028372	-1.74434	1.85204e-12	1.2493e-10	540.207	271.806	199.648	235.558	425.399	282.798	852.769	1116.27	1406.5	1229.34	773.171	1166.82
ENSSSCG00000038530	-1.92113	1.85069e-12	1.2493e-10	87.5295	30.6007	42.8289	42.1895	55.1443	54.3843	158.601	133.898	260.516	187.697	188.037	249.372
ENSSSCG00000040513	-2.1831	1.84901e-12	1.2493e-10	64.5419	119.403	74.4563	50.9789	79.6529	125.502	172.393	296.489	444.927	587.448	272.128	564.936
ENSSSCG00000006767	1.62005	2.01925e-12	1.35573e-10	214.845	193.204	221.392	224.424	153.179	130.522	59.7628	50.5535	55.6159	77.3712	77.0835	49.2588
ENSSSCG00000009436	1.36519	2.08536e-12	1.3936e-10	320.941	409.809	414.452	485.765	423.649	496.152	197.677	136.631	121.477	216.353	175.19	141.619
ENSSSCG00000016395	1.75385	2.11764e-12	1.40863e-10	135.273	126.603	154.184	192.196	105.037	145.583	51.7178	40.9893	36.5894	51.5808	26.8624	47.7194
ENSSSCG00000003493	-1.50941	2.30742e-12	1.52779e-10	2899.08	2048.45	1770.48	2042.67	2456.99	2121.82	3799.54	5999.47	7064.68	8009.35	4393.76	8709.56
ENSSSCG00000002447	1.2863	2.41438e-12	1.59127e-10	775.387	1396.83	1298.04	1392.25	1433.75	1107.77	422.937	426.289	515.179	607.507	572.287	492.588
ENSSSCG00000003922	-1.20933	2.507e-12	1.64477e-10	867.337	649.815	554.14	586.551	842.921	749.666	1382.59	1903.27	1633.35	1779.54	1270.71	1854.9
ENSSSCG00000035199	-1.29891	2.52191e-12	1.64704e-10	1079.53	794.418	744.563	645.147	1077.5	760.543	1879.08	2027.6	2416.36	2129.14	1507.8	2589.16
ENSSSCG00000017904	-2.07028	2.58268e-12	1.67909e-10	486370	223332	171539	258723	386725	377028	626468	1.25435e+06	1.89278e+06	1.77366e+06	748641	1.6991e+06
ENSSSCG00000005713	-1.89312	2.62051e-12	1.69601e-10	3851.3	1650.64	1851.52	1681.72	3307.78	2412.99	5498.18	7965.58	10631.4	13591.5	5710.02	11406.5
ENSSSCG00000015357	1.67827	2.68244e-12	1.72831e-10	419.08	941.421	951.46	673.859	545.316	502.009	235.603	168.056	228.318	146.146	266.289	215.507
ENSSSCG00000009043	1.51715	2.74888e-12	1.76321e-10	740.022	1498.83	1727.65	1782.5	1088.88	1727.75	484.998	394.863	462.49	512.942	589.806	548.004
ENSSSCG00000030303	-2.9787	2.88123e-12	1.83989e-10	80.4564	24.0005	11.8603	10.5474	60.3962	17.5703	137.914	334.746	332.232	328.111	268.624	200.114
ENSSSCG00000043612	-1.87383	2.90789e-12	1.8487e-10	72.4991	147.003	60.6193	65.628	69.1492	50.2009	327.546	232.273	201.973	320.947	265.121	361.744
ENSSSCG00000003093	-1.32409	2.94523e-12	1.86419e-10	1867.3	963.022	1094.44	1099.27	1382.11	1385.54	2647.95	2815.96	4181.44	2902.85	3628.76	3324.97
ENSSSCG00000024088	-2.01691	3.22405e-12	2.03172e-10	9958.91	2998.87	3002.63	3923.62	6315.34	2981.09	13230.6	15362.8	21513.1	22146.8	21547.2	24289.2
ENSSSCG00000040411	-2.18227	3.32671e-12	2.08726e-10	278.503	755.417	388.754	276.575	522.558	322.959	957.354	1259.74	2991.55	2058.93	1276.55	3010.94
ENSSSCG00000039307	-1.38491	3.43696e-12	2.14705e-10	551.701	711.016	581.814	625.81	638.974	549.699	1069.98	1280.23	1541.15	2334.03	1308.08	2027.31
ENSSSCG00000010190	-1.92179	3.64946e-12	2.26993e-10	2.68247e+06	933388	1.17242e+06	1.20513e+06	1.76562e+06	1.29383e+06	3.50742e+06	5.51305e+06	9.15317e+06	6.5642e+06	3.47162e+06	6.09111e+06
ENSSSCG00000034389	-1.55944	3.84636e-12	2.37879e-10	1732.02	829.219	847.353	1242.25	1403.12	1173.03	2562.9	2996.32	5122.52	4054.82	2749.31	3811.4
ENSSSCG00000038534	1.23793	3.85759e-12	2.37879e-10	1340.35	934.821	1350.1	1678.79	1242.06	1777.95	532.119	512.366	709.834	628.999	551.264	595.723
ENSSSCG00000004834	-1.21441	3.9008e-12	2.39516e-10	423.501	446.41	308.368	362.712	383.384	313.755	670.033	916.794	932.298	1139.08	741.637	795.837
ENSSSCG00000001689	-1.44363	3.93692e-12	2.40705e-10	2248.36	1123.83	1516.14	2005.76	2127	1566.27	3570.83	3413.04	4938.1	5854.42	5066.49	5952.61
ENSSSCG00000023983	1.39774	4.30548e-12	2.62124e-10	550.817	903.02	817.702	1008.45	680.989	826.641	339.039	203.58	266.371	366.797	268.624	374.059
ENSSSCG00000004300	-1.44465	4.34255e-12	2.63265e-10	270.546	415.809	241.818	316.421	393.013	224.231	826.336	766.5	725.934	1018.72	627.179	1106.78
ENSSSCG00000003218	-1.9835	4.38123e-12	2.64494e-10	160329	72868	49361.2	95856.2	114066	129130	213644	460116	643877	433996	262991	443546
ENSSSCG00000027139	1.41735	4.84829e-12	2.90251e-10	1699.31	2739.06	3067.86	3026.51	1478.39	2689.93	886.098	696.818	892.781	1030.18	968.216	1031.36
ENSSSCG00000050834	-3.68505	4.88861e-12	2.9145e-10	1.76827	8.40019	11.2014	2.34386	4.37653	17.5703	75.8528	54.6524	158.066	20.0592	101.61	177.024
ENSSSCG00000005518	1.60155	5.05487e-12	3.00117e-10	1192.7	1665.64	2790.46	2120.02	1274.45	1156.29	681.526	550.623	490.298	501.48	677.401	458.722
ENSSSCG00000000970	-1.06902	5.10567e-12	3.01886e-10	2718.72	1744.24	1912.8	1794.81	2271.42	1684.24	3850.1	4224.63	4319.01	4943.16	3935.93	4163.9
ENSSSCG00000001064	-1.95305	6.39467e-12	3.76552e-10	5697.37	3470.48	2432.68	2613.99	6001.1	1389.73	12307.7	13167.1	15724.7	15100.3	11149.1	16200
ENSSSCG00000014039	-2.2244	6.46564e-12	3.79177e-10	35.3654	40.2009	38.2165	32.2281	37.6382	30.1205	103.436	142.096	329.305	224.95	82.9232	118.529
ENSSSCG00000016423	-5.25453	6.61645e-12	3.86443e-10	0	0	2.63562	2.34386	0	0	55.1657	57.385	17.5629	21.492	38.5418	18.472
ENSSSCG00000000784	1.8123	6.69368e-12	3.89372e-10	162.681	258.006	241.818	273.645	159.306	179.05	48.27	60.1176	81.9602	32.9544	53.7249	87.7422
ENSSSCG00000004541	-1.29408	6.72754e-12	3.89537e-10	1469.43	1129.83	1137.27	1077	1470.52	1050.87	3632.89	2828.26	2786.65	2187.89	2362.73	4185.46
ENSSSCG00000012663	-1.89013	6.75075e-12	3.89537e-10	269.661	135.003	184.494	250.207	189.066	209.17	347.084	486.406	825.457	1103.26	697.255	1128.33
ENSSSCG00000001414	-1.12978	6.84984e-12	3.93674e-10	3222.68	2073.05	2072.26	2132.33	2952.41	2474.9	4178.8	5580.01	5779.66	6231.25	5325.77	5564.7
ENSSSCG00000011949	2.035	7.07797e-12	4.03556e-10	89.2977	165.004	161.432	203.33	80.5282	154.786	39.0757	40.9893	32.1987	21.492	42.0456	32.3261
ENSSSCG00000035133	1.4192	7.06691e-12	4.03556e-10	335.972	558.613	611.464	735.972	405.267	476.908	170.094	172.155	191.728	204.89	207.892	223.204
ENSSSCG00000016098	1.61175	7.2841e-12	4.13668e-10	158.26	313.207	287.283	359.196	236.333	362.283	80.4499	69.6818	102.45	111.758	96.9384	101.596
ENSSSCG00000007774	-1.78634	7.65381e-12	4.32953e-10	496.884	219.005	274.764	183.407	335.243	163.153	758.528	864.874	1371.37	1050.24	781.347	937.456
ENSSSCG00000006932	3.44069	7.81653e-12	4.39019e-10	160.913	163.804	239.183	170.516	94.5331	20.917	25.2843	21.861	7.31788	5.7312	14.0152	3.07867
ENSSSCG00000033276	-2.05863	7.82216e-12	4.39019e-10	83.9929	44.401	50.0768	21.0947	93.6578	45.1808	250.544	237.738	225.391	265.068	261.617	160.091
ENSSSCG00000011371	-1.08343	7.91238e-12	4.42354e-10	518.104	606.614	537.667	540.845	804.407	517.069	1014.82	1404.57	1217.7	1321.04	1290.56	1219.15
ENSSSCG00000003196	-1.67294	8.00429e-12	4.45758e-10	1165.29	568.813	586.426	592.996	811.41	654.285	1471.08	2373.28	3394.03	2412.83	1484.44	2824.68
ENSSSCG00000038607	-2.23981	8.03934e-12	4.45982e-10	309.448	745.817	355.15	208.603	657.356	551.373	1437.76	1951.09	3771.63	2412.83	948.361	2835.46
ENSSSCG00000037305	1.47685	8.24113e-12	4.55417e-10	584.414	948.021	1050.3	1338.34	687.116	940.43	306.859	306.053	240.026	348.17	411.112	381.755
ENSSSCG00000033120	1.33298	8.2874e-12	4.5622e-10	2231.56	2637.66	3534.37	2718.88	2281.05	2314.26	1374.54	909.962	1197.21	686.311	1204.14	865.107
ENSSSCG00000011676	1.43046	8.37474e-12	4.59268e-10	460.635	758.417	615.418	553.737	539.189	754.686	272.38	265.064	283.934	161.906	227.747	153.934
ENSSSCG00000038144	2.11178	8.45767e-12	4.62053e-10	5003.33	5872.93	8695.58	5186.96	5157.31	13965	2589.34	1573.99	2426.61	859.68	1782.26	918.984
ENSSSCG00000001621	-1.49508	8.59002e-12	4.67505e-10	2449.06	1223.43	1443	1249.28	1838.14	1153.78	3473.14	3947.27	6010.91	4179.48	3486.28	5273.77
ENSSSCG00000008503	-1.56126	8.62454e-12	4.67613e-10	264.357	459.01	344.608	205.674	347.497	301.205	1400.98	926.358	673.245	1120.45	774.339	777.365
ENSSSCG00000012978	1.66462	8.88049e-12	4.7968e-10	972.55	520.212	815.066	910.003	876.182	1178.88	189.632	277.361	216.609	385.423	400.601	192.417
ENSSSCG00000025316	1.43681	9.49335e-12	5.08957e-10	264.357	359.408	354.491	337.516	214.45	386.547	121.824	117.503	87.8145	120.355	157.671	101.596
ENSSSCG00000010359	-1.83989	9.48357e-12	5.08957e-10	18463.4	8693	6190.42	6500.11	14404.1	6129.53	30006.7	38975.3	47077.4	34315.6	29162.1	36607
ENSSSCG00000037299	-1.21712	9.63996e-12	5.14896e-10	246.674	248.406	202.943	211.533	224.079	281.125	536.716	427.655	465.417	696.341	477.684	685.005
ENSSSCG00000002873	-1.94586	9.87927e-12	5.25724e-10	39504.1	19427.2	12506	17808.6	31871.7	28055.6	44670.4	112427	125800	113171	67206.3	111436
ENSSSCG00000021825	-1.03557	1.00451e-11	5.32574e-10	5354.33	3641.48	3525.14	4051.95	4414.17	4837.69	7723.19	8803.13	9750.34	9638.44	7333.45	9687.04
ENSSSCG00000023423	-1.76961	1.02111e-11	5.39388e-10	2452.59	720.616	944.871	1222.32	1714.73	1075.97	3915.61	4549.81	3939.95	4977.55	3885.71	6448.28
ENSSSCG00000021588	-1.54288	1.04496e-11	5.4996e-10	1422.57	760.817	1274.98	1585.03	608.338	872.658	2899.65	3137.05	2899.34	3265.35	2821.72	3991.5
ENSSSCG00000023031	-2.29101	1.05068e-11	5.50958e-10	83.1088	94.8021	42.17	53.9087	33.2617	101.238	159.751	640.799	270.762	247.874	290.815	389.452
ENSSSCG00000012525	-2.22104	1.09476e-11	5.71982e-10	48.6275	19.2004	14.4959	35.7438	27.1345	26.7738	71.2556	103.84	175.629	186.264	119.129	143.158
ENSSSCG00000024999	2.0218	1.11082e-11	5.76181e-10	140.578	227.405	175.269	196.884	77.027	179.05	36.7771	28.6925	32.1987	48.7152	63.0683	35.4047
ENSSSCG00000038726	-1.20052	1.10772e-11	5.76181e-10	814.289	525.012	432.242	524.438	675.737	502.009	1358.45	1239.24	1211.84	1444.26	1176.11	1548.57
ENSSSCG00000036789	-1.41966	1.13667e-11	5.87468e-10	8154.39	4380.1	4507.57	4230.08	7879.51	5599.91	18686.2	18958.9	12285.3	14654.7	15707.5	12665.7
ENSSSCG00000012440	-1.60961	1.14873e-11	5.91577e-10	37597.9	25303.8	20025.5	25944.8	42191.5	28299.9	55811.6	81035.8	112728	108535	62399.1	126852
ENSSSCG00000004123	1.73967	1.15714e-11	5.91665e-10	1086.6	2027.45	2156.6	1624.88	1109.89	935.409	616.017	291.024	485.907	371.095	583.966	327.879
ENSSSCG00000003156	-1.79985	1.1541e-11	5.91665e-10	9078.31	6841.35	4927.95	4112.3	9533.84	2602.91	20341.2	25282.2	25529.2	17422.8	18384.4	22200.3
ENSSSCG00000036538	-3.36084	1.17456e-11	5.98445e-10	13.262	27.0006	5.27124	6.44561	32.3864	3.34672	290.769	81.9786	79.0331	87.4008	244.098	113.911
ENSSSCG00000006199	1.86497	1.22152e-11	6.20171e-10	122.895	240.005	232.594	147.077	147.927	101.238	41.3742	40.9893	52.6887	34.3872	52.5569	50.7981
ENSSSCG00000039673	-1.93157	1.24925e-11	6.32013e-10	2434.91	1084.22	1526.03	1647.15	2800.98	1490.13	3343.27	5865.57	9068.32	9396.3	4333.03	9888.7
ENSSSCG00000008976	-2.13329	1.279e-11	6.44796e-10	4116.54	1356.03	2150.01	1715.7	1795.25	651.775	5877.44	7128.04	12804.8	8426.3	7883.54	9580.83
ENSSSCG00000007026	-1.28929	1.28349e-11	6.44796e-10	12878.3	8113.98	8231.05	9828.39	11589.1	5981.43	24826.8	23309.2	17207.3	24687.1	24026.7	24327.7
ENSSSCG00000009814	-1.29901	1.34009e-11	6.70888e-10	333.319	347.408	224.028	213.877	289.727	266.065	768.871	777.43	794.722	540.165	498.707	738.881
ENSSSCG00000022447	2.5174	1.54598e-11	7.71274e-10	161.797	734.417	434.219	237.902	250.338	529.619	60.9121	68.3155	55.6159	27.2232	135.48	61.5734
ENSSSCG00000051412	-2.88297	1.56408e-11	7.77602e-10	14.1462	9.60022	10.5425	3.51579	3.50123	13.3869	108.033	84.7112	33.6622	41.5512	54.8928	76.9668
ENSSSCG00000027646	-1.23553	1.60122e-11	7.93321e-10	443.836	381.009	455.963	504.516	480.544	399.097	712.556	1086.22	1075.73	1048.81	1484.44	866.646
ENSSSCG00000027455	2.04635	1.64512e-11	8.12269e-10	213.961	402.009	509.334	486.937	247.712	763.053	91.9428	65.5829	133.185	157.608	98.1063	89.2815
ENSSSCG00000048787	-1.2346	1.66968e-11	8.21573e-10	168.87	178.804	96.2002	140.632	143.55	138.889	308.008	347.043	308.814	368.23	318.845	389.452
ENSSSCG00000031476	1.88453	1.71224e-11	8.3964e-10	266.125	370.208	641.774	472.873	348.372	342.203	174.691	128.433	71.7152	80.2368	137.816	66.1915
ENSSSCG00000037954	-1.49219	1.72747e-11	8.44226e-10	2151.1	2069.45	1971.45	1100.44	2453.49	1539.49	4535.08	3839.33	6458.76	5613.71	3956.95	7342.63
ENSSSCG00000016372	-1.17258	1.73344e-11	8.44272e-10	4456.93	2630.46	2925.54	2420.62	3663.16	2990.3	5972.83	7220.95	8313.11	8134	6583.63	6794.63
ENSSSCG00000007799	-1.93911	1.76741e-11	8.57911e-10	505134	242325	163527	277676	412768	403063	741798	1.14088e+06	1.60497e+06	1.70644e+06	704362	1.78813e+06
ENSSSCG00000042985	-1.56604	1.86021e-11	8.99918e-10	7779.51	3384.08	3413.13	4861.75	5651.86	4667.01	10110.3	12999.1	20687.6	16965.8	11225	16116.9
ENSSSCG00000012295	-1.47868	1.92159e-11	9.26491e-10	915.081	364.808	601.581	541.431	834.168	417.504	1613.6	1705.15	1649.45	1879.83	1484.44	1902.62
ENSSSCG00000003183	-1.13621	1.94021e-11	9.2923e-10	2831	1793.44	1717.77	1624.88	2163.76	1759.54	3991.47	5021.19	5047.87	3815.55	4119.3	4134.66
ENSSSCG00000016968	1.45455	1.93576e-11	9.2923e-10	320.941	345.608	404.568	603.544	289.727	358.099	126.421	114.77	122.94	171.936	165.846	146.237
ENSSSCG00000014207	1.125	1.95669e-11	9.3401e-10	1053.89	1011.62	969.25	1134.43	850.798	744.646	498.79	377.101	414.192	530.136	345.708	478.734
ENSSSCG00000048200	-6.76086	2.01817e-11	9.60166e-10	0	0	0.658906	0	0	0	32.18	21.861	11.7086	25.7904	17.519	12.3147
ENSSSCG00000016019	1.48921	2.11425e-11	1.00256e-09	1624.16	2469.66	3159.45	3716.19	1699.85	2274.94	914.831	665.393	709.834	927.021	1076.83	1029.82
ENSSSCG00000011000	2.34599	2.24701e-11	1.06201e-09	1059.19	2361.65	5450.47	4136.91	1802.26	6359.61	572.344	904.497	639.583	418.378	1065.15	563.397
ENSSSCG00000017143	-1.71227	2.27278e-11	1.07066e-09	100.792	81.0018	60.6193	64.4561	111.164	83.6681	135.616	330.647	276.616	316.649	221.907	360.205
ENSSSCG00000010947	-2.05507	2.32633e-11	1.09231e-09	10729.9	9018.2	5600.7	6920.83	17629.6	6715.2	19221.8	29375.7	49562.5	49901.5	24747.3	62457
ENSSSCG00000033689	-1.17278	2.43136e-11	1.13791e-09	3327	2067.05	2088.07	2085.45	2847.37	2602.08	4292.58	5727.57	6694.4	6573.69	4874.95	5687.85
ENSSSCG00000012000	2.21199	2.44858e-11	1.14225e-09	924.806	1666.84	3099.49	1897.35	1754.12	1089.36	737.841	388.032	207.828	247.874	470.677	197.035
ENSSSCG00000022301	-2.0887	2.5922e-11	1.20533e-09	7545.22	1822.24	1987.92	3290.19	4095.56	2013.05	9358.62	14578.5	11473	16835.4	15076.8	20951.9
ENSSSCG00000015938	1.14928	2.61361e-11	1.21137e-09	709.077	1086.62	1010.1	1239.9	774.647	1031.63	386.16	408.527	409.801	477.122	449.654	509.52
ENSSSCG00000006143	-1.81551	2.66474e-11	1.23109e-09	31.8289	36.0008	53.3713	63.8701	91.0319	40.1607	197.677	192.65	141.967	237.845	152.999	189.338
ENSSSCG00000031882	1.81233	2.69284e-11	1.24009e-09	218.382	389.409	395.343	639.873	249.462	297.022	105.734	77.8796	90.7417	83.1024	124.969	141.619
ENSSSCG00000050959	-4.19584	2.79738e-11	1.28002e-09	6.18895	2.40005	2.63562	5.85965	0	0	108.033	21.861	20.4901	44.4168	88.7628	33.8654
ENSSSCG00000043319	-3.03672	2.79609e-11	1.28002e-09	10.6096	63.0014	4.61234	22.8526	15.7555	15.0603	141.362	144.829	114.159	154.742	175.19	361.744
ENSSSCG00000017668	1.32033	2.89424e-11	1.32014e-09	524.293	1012.22	935.646	1108.65	833.292	1117.81	329.845	351.142	456.636	401.184	310.67	367.901
ENSSSCG00000031707	-1.34307	2.90469e-11	1.32071e-09	3273.96	3126.07	2688.99	2759.31	2650.43	1953.65	6754.35	4493.79	9841.08	5791.38	6163.18	8697.25
ENSSSCG00000017913	-1.10413	2.94962e-11	1.33691e-09	4584.25	2603.46	3046.78	3376.91	3522.24	3178.55	6024.55	7548.86	8141.87	8466.41	6009.01	7471.94
ENSSSCG00000006540	-1.04084	3.14263e-11	1.41992e-09	5836.18	3976.29	3758.4	3478.29	5112.67	3821.12	8369.09	9715.83	8734.62	8566.71	8475.68	9590.06
ENSSSCG00000004093	3.08489	3.19194e-11	1.43767e-09	103.444	102.002	94.2235	135.358	126.92	95.3816	2.29857	0	33.6622	14.328	12.8473	15.3934
ENSSSCG00000011297	2.46517	3.24241e-11	1.45584e-09	474.781	746.417	2320.01	1271.54	748.387	3449.64	330.994	236.372	212.218	256.471	365.563	229.361
ENSSSCG00000024045	-1.86076	3.34387e-11	1.49672e-09	7906.83	2101.85	2533.49	4179.1	5361.25	2607.93	15144.1	12620.6	11306.1	16786.7	15590.7	18219.6
ENSSSCG00000017510	-1.64549	3.36867e-11	1.50314e-09	7864.39	3500.48	3490.22	3930.06	7364.83	5848.4	10367.7	17093.9	21658	19053.4	12901	19027.7
ENSSSCG00000035366	2.27498	3.41028e-11	1.51699e-09	175.943	282.006	462.552	362.126	198.695	665.161	72.4049	46.4545	89.2781	37.2528	124.969	72.3488
ENSSSCG00000012841	-2.00532	3.42862e-11	1.52044e-09	15060.4	7455.17	5416.2	5331.11	10525.6	2418.01	31316.9	29193.9	28416.8	29471.3	34603.5	32500
ENSSSCG00000003217	-1.20024	3.49254e-11	1.54402e-09	1487.12	1137.63	842.081	1009.62	1104.64	763.89	2758.28	2555	2246.59	2202.21	1993.66	2821.6
ENSSSCG00000035209	1.95086	3.50351e-11	1.54412e-09	613.59	1112.43	1112.23	1337.76	550.568	455.991	297.665	172.155	134.649	275.098	301.326	158.552
ENSSSCG00000006866	1.68424	3.93003e-11	1.72681e-09	1364.22	1452.63	1390.95	1977.04	1276.2	569.78	536.716	295.123	336.622	412.646	554.768	361.744
ENSSSCG00000024486	1.55648	4.13648e-11	1.81198e-09	472.129	415.209	662.859	751.793	447.282	489.458	163.198	113.404	185.874	140.414	262.785	235.518
ENSSSCG00000036331	-2.75604	4.20179e-11	1.83499e-09	127.316	102.002	101.471	52.7368	48.1419	22.5904	155.153	442.684	780.086	206.323	532.577	954.388
ENSSSCG00000045649	-2.93413	4.30445e-11	1.87413e-09	64.5419	37.8009	15.1548	5.85965	24.5086	8.36681	309.158	199.481	108.305	137.549	251.105	181.642
ENSSSCG00000039523	-1.31672	4.32703e-11	1.87827e-09	1734.67	1050.02	824.291	785.193	1312.96	901.942	2653.7	2850.12	2678.34	3054.73	2390.76	2829.3
ENSSSCG00000009281	-1.75001	4.58149e-11	1.98274e-09	6375.5	2556.66	2456.4	2144.63	3594.01	2663.16	8505.86	12156.1	14707.5	11455.2	6775.17	12961.2
ENSSSCG00000015951	-1.08401	4.74676e-11	2.04196e-09	357.191	332.408	230.617	254.309	360.626	253.514	636.704	608.008	556.159	674.849	645.866	666.533
ENSSSCG00000008307	-1.5336	4.74414e-11	2.04196e-09	192.742	222.605	142.324	256.653	244.211	175.703	426.385	383.933	525.424	848.217	594.477	797.376
ENSSSCG00000003165	-1.09816	5.12888e-11	2.19975e-09	33975.6	19946.9	20323.9	20459.5	28109.6	25927.1	45151.9	56409.5	61909.3	52368.8	50514.2	52069.6
ENSSSCG00000016464	-1.12807	5.22759e-11	2.23542e-09	1419.92	1614.04	1141.88	1082.86	1594.81	1020.75	2843.33	2403.34	3536	2805.42	2445.65	3177.19
ENSSSCG00000000849	1.32608	5.68874e-11	2.42539e-09	2083.91	3544.28	3782.78	4497.86	3039.94	5284.48	1338.92	1395	1530.9	1361.16	1751.9	1490.08
ENSSSCG00000038410	3.55149	5.73564e-11	2.43816e-09	404.934	285.606	550.186	1201.23	160.181	1609.77	42.5235	58.7513	48.298	48.7152	109.786	50.7981
ENSSSCG00000015944	1.63099	5.91012e-11	2.50492e-09	279.387	482.411	516.582	536.158	263.467	449.298	164.348	170.789	95.1324	106.027	175.19	103.136
ENSSSCG00000031489	-1.14324	5.97128e-11	2.52339e-09	2400.43	1566.04	1824.51	1302.6	2199.65	1976.24	3396.14	4339.4	4648.32	4865.79	3712.86	3923.77
ENSSSCG00000011731	1.76595	6.31092e-11	2.6591e-09	160.913	342.608	288.601	344.547	157.555	165.663	70.1064	81.9786	73.1788	54.4464	63.0683	87.7422
ENSSSCG00000006482	-1.30848	6.57958e-11	2.76419e-09	9074.77	4371.7	6895.45	5961.6	8754.82	5252.68	13789.1	13848.9	21486.8	16038.8	17148.7	17525.3
ENSSSCG00000025315	1.46658	6.65693e-11	2.78854e-09	240.485	384.009	409.18	420.137	216.201	471.888	140.213	144.829	112.695	136.116	127.305	113.911
ENSSSCG00000031602	-1.18317	7.05176e-11	2.94534e-09	1336.81	711.616	911.266	775.817	1186.04	998.161	1876.78	2279	2593.46	2514.56	1957.45	2215.1
ENSSSCG00000025355	1.61641	7.25724e-11	3.01993e-09	237.833	384.009	364.375	585.379	259.966	339.693	108.033	84.7112	114.159	103.162	133.144	166.248
ENSSSCG00000012266	-2.63008	7.27239e-11	3.01993e-09	93.7184	75.6017	37.5576	89.0666	147.052	70.2812	189.632	151.66	639.583	405.482	1157.42	629.589
ENSSSCG00000013864	-1.37722	8.10102e-11	3.35434e-09	14283.2	7075.36	8464.96	6173.72	12951	8447.97	22835.1	26707.3	27976.3	24571.1	19484.6	27515.6
ENSSSCG00000000289	-4.88927	8.23136e-11	3.39716e-09	0	2.40005	2.63562	0	1.75061	0	16.09	71.0481	39.5165	8.5968	26.8624	46.1801
ENSSSCG00000000475	1.85096	8.25174e-11	3.39716e-09	108.749	297.007	210.191	171.688	140.049	153.113	73.5542	36.8904	45.3708	38.6856	53.7249	50.7981
ENSSSCG00000051400	-2.34884	8.39122e-11	3.44472e-09	82.2246	65.4015	25.0384	25.1965	19.2568	76.138	189.632	150.294	305.887	361.066	190.373	294.013
ENSSSCG00000026618	1.64455	8.8083e-11	3.59539e-09	821.362	1940.44	1885.79	1872.74	1086.26	785.644	491.894	368.904	452.245	339.574	545.424	486.43
ENSSSCG00000049765	-1.64795	8.86759e-11	3.60039e-09	41.5544	59.4013	67.8673	56.8386	43.7653	104.585	174.691	185.818	279.543	186.264	172.854	173.945
ENSSSCG00000039290	2.00639	8.87067e-11	3.60039e-09	2434.03	2646.06	8047.87	4831.28	3098.59	8485.62	1321.68	665.393	1145.98	1339.67	1660.8	1219.15
ENSSSCG00000040439	1.61068	9.1719e-11	3.71216e-09	1305.87	2368.85	2542.06	3206.4	1528.29	1856.6	663.137	531.494	418.583	997.229	793.026	791.219
ENSSSCG00000006083	-1.40693	9.26496e-11	3.7393e-09	1970.74	1510.23	1037.12	1229.35	2111.24	809.907	4351.19	3638.48	3777.49	3735.31	3698.84	3780.61
ENSSSCG00000017583	-1.54195	9.55312e-11	3.8448e-09	2926.49	1975.84	1815.94	878.947	2602.29	1752.01	4586.8	6392.96	7095.42	6268.5	4888.96	5563.16
ENSSSCG00000006135	1.29759	9.74573e-11	3.91136e-09	385.483	726.016	753.788	788.708	527.81	705.322	305.71	250.035	204.901	266.501	286.143	267.845
ENSSSCG00000050094	-2.33	9.99526e-11	4.00033e-09	95.4867	64.2015	54.6892	53.3228	50.7678	45.1808	93.0921	173.521	333.695	447.034	198.548	583.408
ENSSSCG00000008446	-1.60849	1.03777e-10	4.14187e-09	477.433	259.806	284.647	269.544	336.118	491.132	576.941	940.021	1330.39	1272.33	858.43	1479.3
ENSSSCG00000007369	-1.85204	1.05917e-10	4.21556e-09	10123.4	4194.09	5921.58	3193.51	8035.32	3350.07	17731.2	17775.7	29615.5	23108.2	12248.1	25212.8
ENSSSCG00000003987	-1.72637	1.07692e-10	4.26606e-09	37.1337	64.2015	39.5343	45.1193	37.6382	38.4873	179.288	110.671	191.728	80.2368	142.488	166.248
ENSSSCG00000031942	1.7485	1.0778e-10	4.26606e-09	231.644	523.212	516.582	418.379	219.702	240.964	126.421	90.1764	117.086	75.9384	106.282	124.686
ENSSSCG00000029715	2.23914	1.12499e-10	4.44062e-09	1153.8	670.215	1498.35	987.35	1340.97	2617.98	473.505	348.409	376.139	107.46	311.838	132.383
ENSSSCG00000034154	-1.44223	1.15225e-10	4.53576e-09	5627.53	2246.45	2316.71	3189.99	4050.05	2412.15	7963.39	8271.64	10066.5	8354.66	9230.17	10028.8
ENSSSCG00000004022	-1.50198	1.18175e-10	4.63916e-09	1741.75	1015.82	1182.08	873.673	1730.48	716.199	2832.99	2977.19	4327.79	4014.7	2634.85	3771.37
ENSSSCG00000013302	-1.6436	1.25322e-10	4.90634e-09	8041.22	6768.75	4724.35	4634.98	8568.38	2584.51	17023.2	13659	17419.5	19261.1	16692.1	26305.7
ENSSSCG00000032250	2.329	1.26554e-10	4.94112e-09	79.5722	73.8017	142.324	118.951	133.922	102.912	32.18	23.2273	11.7086	35.82	21.0228	4.61801
ENSSSCG00000001097	-2.12023	1.28119e-10	4.98866e-09	313.868	294.007	168.021	125.982	386.886	69.4445	1183.76	700.917	870.828	1226.48	662.217	1257.64
ENSSSCG00000028327	-1.63619	1.29994e-10	5.04798e-09	3766.42	2550.66	1907.53	2868.88	3806.71	2151.94	6802.62	5116.83	10824.6	12233.2	5881.71	12145.4
ENSSSCG00000035495	1.55056	1.31744e-10	5.10216e-09	258.168	630.614	700.417	512.719	426.274	458.501	229.857	131.166	180.02	141.847	150.663	186.26
ENSSSCG00000003491	-1.08965	1.35761e-10	5.24358e-09	209.54	184.804	174.61	192.782	259.966	159.806	376.965	401.695	424.437	405.482	387.753	517.217
ENSSSCG00000016036	1.64568	1.37843e-10	5.30971e-09	275.85	480.611	585.767	594.754	308.983	573.127	221.812	97.008	124.404	127.519	154.167	175.484
ENSSSCG00000021411	-1.61741	1.38766e-10	5.331e-09	88.4136	67.8015	58.6426	76.7614	60.3962	58.5677	155.153	168.056	213.682	319.514	133.144	272.463
ENSSSCG00000034191	-1.80359	1.39509e-10	5.34524e-09	788.649	562.213	348.561	495.726	748.387	249.331	1273.41	1196.89	2195.36	2470.15	1504.3	2504.5
ENSSSCG00000041220	-1.1782	1.40035e-10	5.35111e-09	1448.21	932.421	1037.12	1006.69	1509.9	1111.11	2720.36	3132.95	1784.1	2654.98	2574.12	3070.98
ENSSSCG00000026701	-1.88813	1.44447e-10	5.50509e-09	228.991	330.007	294.531	118.951	430.651	535.476	686.123	1147.7	1631.89	1417.04	1048.8	1240.71
ENSSSCG00000028974	-1.35927	1.47169e-10	5.57924e-09	157.376	280.206	166.703	216.807	186.44	135.542	337.89	551.989	602.993	472.824	456.661	517.217
ENSSSCG00000031170	1.31625	1.47138e-10	5.57924e-09	434.111	661.215	678.673	686.751	422.773	384.037	240.2	168.056	223.927	209.189	251.105	220.125
ENSSSCG00000033541	2.79963	1.48237e-10	5.60494e-09	501.305	131.403	193.718	155.867	428.025	473.561	34.4785	16.3957	100.987	50.148	56.0607	12.3147
ENSSSCG00000039594	-1.27675	1.49369e-10	5.61814e-09	911.544	679.815	709.641	747.691	925.199	387.383	1837.71	1405.93	1662.62	1865.51	1846.5	1947.26
ENSSSCG00000027857	1.48826	1.4918e-10	5.61814e-09	624.2	644.415	985.723	1175.45	512.93	699.465	320.65	194.016	283.934	207.756	313.006	335.575
ENSSSCG00000008073	2.82101	1.57415e-10	5.90534e-09	133.505	742.817	341.313	404.902	89.2813	143.072	64.3599	28.6925	32.1987	24.3576	73.5797	38.4834
ENSSSCG00000023273	-1.52608	1.58982e-10	5.94857e-09	45.9751	69.6016	59.9604	35.7438	69.1492	47.6908	176.99	118.869	141.967	173.369	135.48	198.574
ENSSSCG00000022225	1.41361	1.59444e-10	5.95036e-09	645.419	957.022	1166.92	1201.81	568.95	1303.55	390.757	300.588	341.013	395.453	434.471	330.957
ENSSSCG00000013397	-1.76711	1.6434e-10	6.11721e-09	328.899	148.803	274.105	484.007	231.081	359.773	706.81	855.31	1203.06	863.978	846.751	1744.07
ENSSSCG00000028552	1.21674	1.68879e-10	6.25375e-09	1241.33	1010.42	1542.5	1228.77	937.454	1188.92	632.107	312.885	535.669	564.523	546.592	483.352
ENSSSCG00000014812	-1.57798	1.71745e-10	6.34353e-09	225.455	411.009	195.695	385.565	304.607	380.69	526.372	974.179	1151.83	919.857	767.331	1346.92
ENSSSCG00000010826	-1.30933	1.72243e-10	6.34561e-09	2334.12	1880.44	1553.7	1600.27	2217.15	1293.51	5168.33	3363.85	3828.71	5178.14	3325.1	6095.77
ENSSSCG00000005126	1.4178	1.73151e-10	6.36276e-09	2286.38	3037.87	3289.92	4911.56	2566.4	3505.69	944.712	903.131	949.861	1650.59	1343.12	1545.49
ENSSSCG00000008942	1.30171	1.74111e-10	6.3817e-09	427.038	778.818	621.348	815.077	481.419	550.536	263.186	180.353	275.152	270.799	224.243	278.62
ENSSSCG00000023603	-1.67747	1.75761e-10	6.42578e-09	3835.38	1020.02	1675.6	2178.62	2560.27	2196.29	6105	6565.12	8790.24	5079.28	6494.87	10033.4
ENSSSCG00000036724	2.09335	1.8346e-10	6.68725e-09	55408.8	29755.9	77045.2	35390.5	59870.1	95664.4	18743.7	20717.4	12270.6	6689.74	18590	5738.65
ENSSSCG00000003470	-1.27026	1.87528e-10	6.78691e-09	145.882	160.204	151.548	158.21	173.311	231.761	444.773	407.16	279.543	505.778	490.531	330.957
ENSSSCG00000004634	1.10706	1.89625e-10	6.84557e-09	852.307	1055.42	1121.46	1344.2	1101.14	1037.48	549.358	341.577	600.066	485.719	470.677	577.251
ENSSSCG00000004893	1.77166	1.9575e-10	7.04896e-09	114.938	312.007	211.509	237.316	126.044	187.417	55.1657	38.2567	71.7152	63.0432	59.5645	61.5734
ENSSSCG00000036521	-1.25252	1.96713e-10	7.06594e-09	731.18	379.209	409.839	348.063	539.189	378.18	1025.16	1116.27	1102.07	1235.07	965.88	1186.83
ENSSSCG00000021461	-1.06401	1.97598e-10	7.08004e-09	1220.99	747.017	726.773	776.403	953.209	1014.89	1772.2	1880.04	1987.54	1776.67	1672.48	2278.22
ENSSSCG00000023306	-1.31257	1.99332e-10	7.12439e-09	1815.13	1025.42	1012.08	1242.83	1296.33	1101.07	2159.51	2751.75	3761.39	4126.46	2387.25	3423.48
ENSSSCG00000002505	1.45507	2.02172e-10	7.20794e-09	1085.72	1420.83	2457.06	2419.45	1582.55	2547.69	626.36	523.297	654.218	805.233	905.147	685.005
ENSSSCG00000015504	1.23818	2.06201e-10	7.33341e-09	1625.93	2138.45	2743.68	3065.18	1676.21	2654.79	983.788	882.636	744.96	1186.36	1048.8	1048.29
ENSSSCG00000030278	1.99517	2.06901e-10	7.34013e-09	499.537	703.816	1867.34	964.498	501.551	640.898	334.442	135.265	219.536	243.576	176.358	189.338
ENSSSCG00000010198	1.43902	2.0789e-10	7.3442e-09	808.1	1036.22	1457.5	1661.8	928.701	2013.05	487.297	429.021	430.291	445.601	607.325	515.678
ENSSSCG00000044340	1.63189	2.08038e-10	7.3442e-09	778.04	1255.23	1761.91	1750.86	673.986	1410.64	448.221	398.962	285.397	505.778	304.83	520.296
ENSSSCG00000013022	-1.91499	2.11052e-10	7.42411e-09	488555	169752	130024	235534	310283	320087	529509	1.09944e+06	1.47212e+06	1.24202e+06	656520	1.23871e+06
ENSSSCG00000010484	1.51708	2.11335e-10	7.42411e-09	233.412	414.609	363.057	604.13	277.472	332.999	129.869	120.235	147.821	95.9976	135.48	149.316
ENSSSCG00000007932	-1.80524	2.16705e-10	7.59418e-09	164.449	130.203	61.9371	99.028	197.819	132.196	287.321	612.107	320.523	414.079	419.288	688.083
ENSSSCG00000041926	3.55811	2.25232e-10	7.8738e-09	33.5972	115.203	36.2398	36.3298	57.7703	53.5476	4.59714	4.09893	0	14.328	2.33586	3.07867
ENSSSCG00000013366	-1.85508	2.2744e-10	7.93168e-09	82123.9	62207	37209.7	61815.8	93636.8	99232.9	139899	195213	332333	358494	142748	409454
ENSSSCG00000044426	1.83881	2.36955e-10	8.24351e-09	525.177	749.417	1901.6	1053.56	712.5	1834.84	347.084	308.786	242.954	398.318	304.83	292.474
ENSSSCG00000040202	1.15496	2.41711e-10	8.38866e-09	1017.64	1460.43	1361.3	1587.38	1072.25	1429.05	589.583	546.524	396.629	732.161	669.225	626.51
ENSSSCG00000033744	-1.05417	2.51387e-10	8.70343e-09	590.603	409.209	361.739	422.481	519.932	562.25	901.039	1052.06	1128.42	1028.75	825.728	1011.34
ENSSSCG00000016974	2.25012	2.5419e-10	8.77934e-09	314.752	598.814	615.418	349.821	378.133	310.409	102.286	61.4839	147.821	25.7904	156.503	44.6408
ENSSSCG00000036210	1.00184	2.55402e-10	8.80003e-09	2245.71	2058.65	2884.69	2647.39	2028.96	2815.43	1426.26	998.772	1144.52	1389.82	1303.41	1066.76
ENSSSCG00000012112	1.30857	2.66853e-10	9.15071e-09	560.542	381.009	681.967	726.01	510.304	585.677	265.485	162.591	283.934	179.1	238.258	261.687
ENSSSCG00000033982	-1.31667	2.71865e-10	9.30039e-09	1122.85	651.615	624.642	568.386	958.461	917.002	1471.08	2430.66	1942.17	2172.12	1622.26	2419.84
ENSSSCG00000039619	-1.10367	2.89946e-10	9.89535e-09	2768.23	1769.44	1745.44	1566.28	2468.37	2196.29	3755.86	4747.93	4850.29	4771.22	3705.85	5056.72
ENSSSCG00000001087	1.13104	2.94005e-10	1.00101e-08	455.33	648.615	768.943	683.821	675.737	625.001	356.278	254.134	215.146	320.947	300.159	314.025
ENSSSCG00000023660	-1.3115	2.95502e-10	1.00373e-08	1435.84	1098.02	680.649	816.835	1399.62	814.927	2323.85	2426.57	2489.54	3229.53	2130.31	2898.57
ENSSSCG00000039244	-1.1824	2.97146e-10	1.00693e-08	7632.75	5328.12	5090.7	6372.95	5523.19	4812.59	11895.1	8329.02	12608.7	15363.9	17062.3	13629.3
ENSSSCG00000012133	-1.96198	2.98519e-10	1.00921e-08	2174.97	1030.22	753.129	712.533	1712.1	395.75	4556.91	3123.38	4174.12	4507.59	4845.75	5195.26
ENSSSCG00000009029	-1.2237	3.14765e-10	1.06163e-08	1217.46	870.62	1032.5	835	818.412	1626.51	2075.61	2279	3006.18	2298.21	2800.7	2484.49
ENSSSCG00000003157	-1.83142	3.17142e-10	1.06714e-08	320.941	97.8022	133.758	124.225	278.348	164.826	450.52	606.641	1012.79	538.733	641.195	728.106
ENSSSCG00000010699	1.24747	3.21812e-10	1.08033e-08	1343.89	1360.83	1572.15	1742.07	1552.79	1945.28	673.481	352.508	652.755	770.846	750.98	808.152
ENSSSCG00000004358	1.15078	3.3234e-10	1.09924e-08	588.835	873.02	1165.6	952.779	853.424	733.769	416.041	424.922	341.013	421.243	317.678	407.924
ENSSSCG00000040286	1.36168	3.28243e-10	1.09924e-08	2153.76	1399.83	3122.55	1637.77	1386.49	1905.96	761.976	642.165	579.576	875.441	726.454	931.298
ENSSSCG00000013349	2.21322	3.31406e-10	1.09924e-08	1763.85	1723.84	2192.18	2358.51	1292.83	1687.59	185.035	377.101	245.881	1060.27	174.022	335.575
ENSSSCG00000001966	1.66057	3.31868e-10	1.09924e-08	421.733	657.015	841.422	1006.1	357.125	450.971	227.558	174.888	159.53	167.638	178.694	274.002
ENSSSCG00000010981	-1.85296	3.32801e-10	1.09924e-08	111.401	128.403	44.8056	60.9403	131.296	114.625	375.816	214.511	294.179	439.87	267.456	541.846
ENSSSCG00000017876	1.05743	3.30135e-10	1.09924e-08	250.21	269.406	243.136	226.768	245.961	228.414	128.72	136.631	122.94	90.2664	113.289	110.832
ENSSSCG00000035615	-1.54749	3.3034e-10	1.09924e-08	2086.56	1046.42	1170.88	1058.25	1581.68	619.981	4468.42	4295.68	2776.4	3049	4146.16	3368.07
ENSSSCG00000033786	1.84009	3.35442e-10	1.10037e-08	1022.06	923.421	2233.69	1313.15	1038.99	2542.67	342.487	336.112	774.232	405.482	364.395	312.485
ENSSSCG00000014258	1.09198	3.35195e-10	1.10037e-08	707.309	966.022	992.971	927.582	1054.74	918.676	509.133	404.428	291.252	435.571	524.401	444.868
ENSSSCG00000008061	-1.15974	3.34446e-10	1.10037e-08	3018.44	1678.84	1735.56	1859.27	2674.06	2154.45	3716.79	5115.46	5448.89	5479.03	4331.86	5216.81
ENSSSCG00000003194	-1.36419	3.4583e-10	1.13186e-08	4324.31	2118.05	2211.29	2457.54	3635.15	2793.68	5432.67	6533.69	9185.4	8492.2	5969.3	9536.19
ENSSSCG00000003812	-1.91295	3.55583e-10	1.15851e-08	16955.1	5559.73	3950.8	10396.8	11629.3	11863.3	20753.8	34749.4	56861.4	44846.6	28928.5	41138.8
ENSSSCG00000034876	-1.15414	3.57182e-10	1.16108e-08	421.733	271.806	311.003	350.407	439.404	354.753	674.63	878.537	787.404	1014.42	580.462	845.096
ENSSSCG00000009839	-2.54569	3.74519e-10	1.21469e-08	42.4385	47.4011	36.2398	11.7193	51.6431	28.4472	495.342	106.572	96.596	189.13	253.441	126.226
ENSSSCG00000036310	-1.19434	3.93442e-10	1.27319e-08	539.323	420.61	367.01	424.238	716.876	426.707	866.561	1196.89	1151.83	1216.45	933.178	1256.1
ENSSSCG00000016399	1.51819	4.07951e-10	1.31718e-08	251.979	381.009	353.832	483.421	173.311	334.672	126.421	99.7406	90.7417	130.385	113.289	130.844
ENSSSCG00000013771	-1.31979	4.15365e-10	1.33214e-08	5700.02	3030.67	3001.97	2666.14	5016.38	3111.62	7438.17	9862.02	10688.5	10548.3	7703.68	9987.21
ENSSSCG00000021343	1.04757	4.14934e-10	1.33214e-08	1080.41	1521.03	1516.14	1896.77	1182.54	1426.54	712.556	575.216	705.444	659.088	699.591	822.006
ENSSSCG00000014934	1.50414	4.13821e-10	1.33214e-08	739.138	890.42	1466.72	1215.29	758.016	817.437	406.847	270.529	267.834	305.186	553.6	269.384
ENSSSCG00000037823	-2.10344	4.42384e-10	1.41563e-08	335.088	166.804	301.779	211.533	587.331	124.665	794.156	1172.29	1699.21	1290.95	607.325	1854.9
ENSSSCG00000003103	-1.03524	4.51409e-10	1.4413e-08	418.196	267.006	251.043	348.649	319.487	346.386	588.434	616.206	620.556	769.413	719.446	680.387
ENSSSCG00000042447	-1.20256	4.55023e-10	1.44917e-08	20272.4	10736.6	15579.2	14672.6	21456.4	10969.7	37112.7	39079.2	40652.3	32177.8	30532.1	36059
ENSSSCG00000001779	-1.25544	4.55892e-10	1.44917e-08	2383.63	2286.65	1967.49	2594.65	2311.69	2396.25	4092.6	4081.17	5080.07	7861.77	4307.33	7861.39
ENSSSCG00000016082	-2.01451	4.58998e-10	1.45582e-08	49.5116	34.8008	34.2631	16.993	33.2617	13.3869	144.81	73.7807	150.748	140.414	92.2666	132.383
ENSSSCG00000038323	-2.00046	4.70513e-10	1.48906e-08	211334	83554.9	51757.7	108856	121837	172487	222462	517133	763931	661740	301289	533702
ENSSSCG00000017832	1.5867	4.75643e-10	1.50199e-08	312.984	567.613	591.038	617.607	428.025	1048.36	248.245	165.323	193.192	179.1	227.747	172.406
ENSSSCG00000018061	-1.42399	4.84923e-10	1.52313e-08	6577.09	6505.35	7437.73	5010.58	6405.5	12807.9	30054.9	17449.1	15936.9	19338.5	16973.6	20302.3
ENSSSCG00000003342	-1.27053	4.88717e-10	1.52735e-08	11298.4	5281.92	8309.46	5755.93	10350.5	7163.66	21824.9	16446.3	21666.8	17610.5	16173.5	22457.4
ENSSSCG00000013729	-1.28785	4.8899e-10	1.52735e-08	1280.23	853.219	696.463	653.351	1136.15	655.958	2514.63	1763.91	1879.23	1982.99	2040.38	2693.84
ENSSSCG00000027115	1.19576	4.94553e-10	1.54138e-08	804.564	1024.82	1130.02	1368.23	1000.48	1247.49	621.763	315.618	437.609	554.493	499.875	440.25
ENSSSCG00000026110	1.96806	5.21159e-10	1.62078e-08	193.626	399.009	671.425	561.94	312.485	1019.91	132.168	95.6417	136.113	128.952	163.51	150.855
ENSSSCG00000003143	-1.97816	5.23321e-10	1.62399e-08	755.936	790.218	465.846	304.116	908.569	572.29	1634.28	3451.3	4098.01	2755.27	900.476	2118.13
ENSSSCG00000037292	-5.5041	5.41964e-10	1.67822e-08	0	1.20003	0	0	0	3.34672	10.3436	94.2754	16.0993	35.82	28.0304	15.3934
ENSSSCG00000004628	2.31376	5.50312e-10	1.70041e-08	117.59	409.809	220.733	225.596	167.184	172.356	34.4785	42.3556	73.1788	14.328	74.7476	24.6294
ENSSSCG00000013600	-1.19688	5.54627e-10	1.7064e-08	5231.43	3252.67	3338.02	3000.14	4408.92	2421.35	7123.27	7160.83	9558.61	9774.56	8139.32	7876.78
ENSSSCG00000004331	1.85075	5.65527e-10	1.73622e-08	92.8343	160.204	137.711	234.386	98.9097	118.809	52.8671	28.6925	35.1258	53.0136	30.3662	33.8654
ENSSSCG00000005901	-1.17683	5.68324e-10	1.74108e-08	2594.94	1609.84	1549.09	1356.51	2464.86	1630.69	5271.77	4220.53	3830.18	3751.07	4343.54	3908.37
ENSSSCG00000000077	-1.17557	5.72843e-10	1.75119e-08	3164.32	2338.85	1718.43	2390.74	3081.96	2377.01	3797.24	6051.38	7064.68	6294.29	5399.35	5433.86
ENSSSCG00000032556	-1.94039	5.74832e-10	1.75354e-08	36.2496	16.8004	15.1548	39.2596	42.89	37.6506	83.8978	146.195	169.775	111.758	100.442	106.214
ENSSSCG00000009178	1.21418	5.79147e-10	1.76296e-08	1129.93	1532.43	1920.05	2441.71	1871.41	1813.92	744.736	632.601	655.682	1034.48	776.675	772.747
ENSSSCG00000037821	1.45151	6.04779e-10	1.8371e-08	3785.87	5602.33	8932.78	5843.24	4261.87	2827.98	1994.01	2218.89	2010.95	1812.49	1837.16	1554.73
ENSSSCG00000016210	1.27817	6.08191e-10	1.84356e-08	1502.15	1151.43	1323.08	1354.16	2042.97	1075.14	705.661	461.813	420.046	660.521	741.637	491.048
ENSSSCG00000008892	2.21095	6.13151e-10	1.85469e-08	91.066	183.604	182.517	172.86	83.1542	122.992	24.135	25.9599	38.053	41.5512	44.3814	6.15734
ENSSSCG00000038254	-1.19666	6.26854e-10	1.89215e-08	290.881	239.405	235.888	196.884	291.477	163.153	502.237	576.583	567.867	512.942	402.937	686.544
ENSSSCG00000031306	2.91085	6.35735e-10	1.91493e-08	42.4385	84.6019	125.192	73.2456	25.3839	74.4646	6.89571	2.73262	13.1722	8.5968	18.6869	6.15734
ENSSSCG00000004304	1.76255	6.4138e-10	1.9279e-08	244.022	508.812	566.659	641.045	256.465	696.955	201.125	103.84	106.841	154.742	121.465	170.866
ENSSSCG00000036876	-1.0694	6.45167e-10	1.9313e-08	388.136	271.206	334.724	271.888	414.895	276.105	663.137	699.55	695.199	842.486	559.439	643.443
ENSSSCG00000013597	-1.01679	6.45201e-10	1.9313e-08	8798.04	5654.53	5346.36	6110.44	7329.82	6722.73	10779.1	14999.3	15313.4	14846.7	11456.2	13461.5
ENSSSCG00000015730	1.21188	6.49788e-10	1.94099e-08	1180.32	1407.63	1951.02	1910.24	1443.38	2440.6	609.121	654.462	703.98	757.951	802.369	934.377
ENSSSCG00000004262	1.74381	6.63834e-10	1.97474e-08	99.9074	240.605	220.074	290.053	165.433	236.781	56.3149	43.7219	45.3708	85.968	60.7325	83.1242
ENSSSCG00000033303	1.35071	6.65507e-10	1.97562e-08	213.961	382.809	283.329	244.933	227.58	307.062	126.421	133.898	74.6424	111.758	116.793	86.2028
ENSSSCG00000010774	-1.30969	6.7348e-10	1.99353e-08	694.047	447.61	495.497	338.102	633.722	564.76	1176.87	1517.97	1422.6	1200.69	844.415	1700.97
ENSSSCG00000015883	1.25942	6.74316e-10	1.99353e-08	709.961	951.022	1011.42	1346.55	685.365	805.724	393.055	293.757	300.033	449.899	428.631	437.171
ENSSSCG00000009851	-1.06993	6.8217e-10	2.01261e-08	12342.5	8151.18	7348.77	7117.71	10819.7	9499.68	16972.6	20762.4	20367.1	20701.1	15350.1	21892.4
ENSSSCG00000003795	-1.36104	6.86658e-10	2.0217e-08	548.164	625.814	395.343	274.231	528.685	403.28	1113.66	1095.78	1707.99	891.201	1016.1	1303.82
ENSSSCG00000010357	1.35346	7.02549e-10	2.06426e-08	991.116	1194.63	1717.77	2399.53	1035.49	1691.77	607.972	487.773	582.503	667.685	553.6	635.746
ENSSSCG00000021638	-1.4189	7.08299e-10	2.07691e-08	1158.22	759.017	820.996	507.445	1218.43	573.963	2039.98	2895.21	2546.62	2379.88	1730.88	1873.37
ENSSSCG00000013875	-1.03392	7.26928e-10	2.12719e-08	412.891	391.209	326.817	305.288	411.394	424.197	635.554	789.727	822.53	805.233	613.164	985.175
ENSSSCG00000028865	-1.03231	7.51769e-10	2.19541e-08	2783.26	1861.84	1940.48	2162.21	2629.42	2341.87	3424.87	5058.08	5055.19	5451.8	3907.9	5159.86
ENSSSCG00000014199	1.59585	7.70933e-10	2.24681e-08	356.307	712.216	549.527	853.165	371.13	553.883	165.497	99.7406	184.411	247.874	210.228	217.046
ENSSSCG00000003385	-1.15731	7.78108e-10	2.26313e-08	7325.07	4589.5	4326.37	4322.08	7103.12	5296.19	9693.07	13824.3	12782.9	14019.9	9724.2	13470.7
ENSSSCG00000003973	1.53855	7.95701e-10	2.30962e-08	549.933	580.813	682.626	634.014	672.236	1424.87	212.618	247.302	281.007	375.394	235.922	212.428
ENSSSCG00000011848	1.81926	8.08082e-10	2.34083e-08	1330.62	2304.65	3487.59	2417.69	2021.08	1472.56	596.479	562.92	393.702	533.001	1249.69	355.587
ENSSSCG00000010226	1.39976	8.24638e-10	2.38398e-08	677.248	1168.83	984.405	1309.63	604.837	595.717	409.145	262.331	374.675	319.514	313.006	346.351
ENSSSCG00000010304	-1.57701	9.09175e-10	2.61784e-08	214679	76259.3	68594	96281.6	146482	108063	263005	318306	414485	418784	279158	425616
ENSSSCG00000010311	-1.07326	9.21109e-10	2.6469e-08	3708.95	3516.68	2842.52	3135.5	4366.03	2877.35	5523.46	5816.38	8826.83	8479.31	6318.51	8059.96
ENSSSCG00000020926	-1.19641	9.37221e-10	2.68247e-08	8987.24	6006.14	5867.55	6402.84	9587.24	4283.81	16942.8	15637.4	12940.9	18219.5	15027.8	15495
ENSSSCG00000005466	1.47341	9.39504e-10	2.68366e-08	210.424	387.009	411.816	498.07	262.592	260.208	114.928	131.166	108.305	94.5648	157.671	124.686
ENSSSCG00000028655	1.20322	9.60271e-10	2.73211e-08	1396.93	1969.24	2329.89	2659.11	1289.33	1836.51	838.978	748.738	663	853.949	914.491	968.242
ENSSSCG00000005994	-1.64843	9.70731e-10	2.75642e-08	1198	1509.63	1237.42	1227.6	2210.15	678.548	2158.36	3437.63	6426.56	4607.88	4088.93	4553.36
ENSSSCG00000006560	-1.71208	9.82829e-10	2.78526e-08	48.6275	50.4011	22.4028	44.5333	45.516	70.2812	114.928	133.898	240.026	133.25	157.671	141.619
ENSSSCG00000041731	1.48662	1.03652e-09	2.92589e-08	1670.13	1423.83	3043.48	2706.57	2142.75	3816.1	753.931	900.398	1150.37	770.846	1092.02	614.195
ENSSSCG00000004668	1.39672	1.04579e-09	2.94278e-08	179.48	289.807	338.019	279.505	166.308	299.532	99.9878	117.503	84.8874	81.6696	91.0987	115.45
ENSSSCG00000022647	-1.12188	1.0466e-09	2.94278e-08	856.728	601.214	653.634	520.923	894.564	809.071	1206.75	1675.1	1845.57	1550.29	1308.08	1847.2
ENSSSCG00000007826	-1.12931	1.05273e-09	2.95423e-08	1755.01	1135.23	1079.95	1115.09	1795.25	1609.77	2667.49	3335.16	3692.6	3047.57	2453.83	3371.15
ENSSSCG00000005627	-1.88398	1.05931e-09	2.96688e-08	33765.2	13767.3	11154.6	16936.1	29151.2	30651	43876.2	82753.3	113685	104698	42948.4	111880
ENSSSCG00000036132	-1.5403	1.09306e-09	3.05545e-08	1.35005e+06	539719	539182	676294	942888	849607	1.52456e+06	2.52706e+06	3.34076e+06	2.76512e+06	1.60954e+06	2.47829e+06
ENSSSCG00000018047	2.73686	1.11486e-09	3.11035e-08	70.7309	106.202	259.609	406.074	104.162	406.627	36.7771	13.6631	64.3973	17.1936	26.8624	44.6408
ENSSSCG00000017777	-1.31067	1.12583e-09	3.13487e-08	7845.82	3425.48	3513.94	3722.63	4506.96	4213.53	8932.24	10434.5	13122.4	13349.4	9420.54	12277.7
ENSSSCG00000027525	-1.66364	1.15767e-09	3.2173e-08	258.168	336.608	99.4947	129.498	294.103	212.517	539.014	683.155	821.066	947.081	599.149	623.431
ENSSSCG00000000510	1.27716	1.32454e-09	3.67394e-08	2137.84	3036.07	3645.07	5159.42	2879.76	4028.62	1774.5	1258.37	1129.88	1432.8	1734.38	1286.89
ENSSSCG00000022952	1.49291	1.34959e-09	3.72903e-08	405.818	828.019	646.386	883.049	372.881	689.425	299.963	180.353	199.046	255.038	259.281	164.709
ENSSSCG00000003854	-1.18088	1.34838e-09	3.72903e-08	768.314	670.815	553.481	507.445	714.25	404.954	1699.79	1545.3	965.96	1427.07	1235.67	1328.45
ENSSSCG00000048162	-1.44659	1.3924e-09	3.82331e-08	9954.49	4105.29	4553.04	6383.5	6844.02	6364.63	12460.5	12753.1	25927.2	19577.8	14039.7	19371
ENSSSCG00000032657	-1.32988	1.39436e-09	3.82331e-08	15241.6	6163.94	6388.75	7986.7	10198.2	8350.91	20476.8	24820.4	23579.7	27276.2	17005.1	23411.8
ENSSSCG00000006307	-1.58544	1.39387e-09	3.82331e-08	3166.98	2276.45	1568.85	1377.02	2767.72	1549.53	4581.05	3859.82	8064.3	8758.7	4728.96	8136.93
ENSSSCG00000011133	-3.4937	1.40165e-09	3.83598e-08	689.626	268.206	303.097	1211.19	512.055	263.555	8421.96	3432.17	5999.2	3976.02	1380.5	13376.8
ENSSSCG00000034510	-1.3602	1.43509e-09	3.92005e-08	2623.23	1413.63	1367.23	1556.32	2759.84	1188.09	3978.82	5502.13	5419.62	4868.65	3997.83	4231.64
ENSSSCG00000041478	-2.34119	1.44363e-09	3.93588e-08	8.84136	12.0003	5.93015	8.20351	28.0098	10.8769	66.6585	45.0882	55.6159	71.64	47.8852	83.1242
ENSSSCG00000004401	-1.56426	1.4818e-09	4.03229e-08	457.098	333.608	291.236	186.337	273.971	204.15	1250.42	981.01	443.463	763.682	927.338	794.297
ENSSSCG00000017671	1.36413	1.49674e-09	4.06524e-08	363.38	846.619	697.122	716.635	468.289	608.267	294.217	181.719	180.02	245.009	268.624	267.845
ENSSSCG00000014319	1.24263	1.58782e-09	4.2964e-08	373.105	591.013	811.113	708.431	419.272	619.981	260.888	250.035	267.834	265.068	228.915	217.046
ENSSSCG00000012693	-2.07855	1.59556e-09	4.30922e-08	29.1765	24.6006	26.3562	15.2351	27.1345	13.3869	44.8221	83.3449	122.94	140.414	58.3966	124.686
ENSSSCG00000033844	2.30283	1.6098e-09	4.33952e-08	83.1088	202.205	134.417	124.225	90.1566	314.592	29.8814	40.9893	26.3444	20.0592	58.3966	15.3934
ENSSSCG00000034645	1.27127	1.61586e-09	4.34769e-08	417.312	641.415	693.169	948.091	464.788	665.998	293.068	250.035	210.755	276.53	307.166	249.372
ENSSSCG00000038086	-1.18111	1.64623e-09	4.42114e-08	5486.95	2909.47	2696.24	3126.71	3994.03	3657.13	8494.36	8639.18	9836.69	7585.24	5901.56	9129.8
ENSSSCG00000027718	1.62435	1.71624e-09	4.59199e-08	150.303	235.805	246.431	328.726	140.924	280.288	74.7035	39.623	71.7152	84.5352	87.5949	90.8208
ENSSSCG00000010288	-1.05404	1.73146e-09	4.6241e-08	1778.88	1216.83	1114.87	1571.56	1450.38	1546.19	2447.98	2810.5	3622.35	3418.66	2269.29	3451.19
ENSSSCG00000009594	1.641	1.75431e-09	4.67414e-08	170.638	379.209	287.942	360.368	202.196	287.818	103.436	87.4438	51.2252	75.9384	144.824	76.9668
ENSSSCG00000032715	4.55864	1.75671e-09	4.67414e-08	60.1212	159.004	258.291	249.035	162.807	1132.87	29.8814	24.5936	4.39073	5.7312	17.519	3.07867
ENSSSCG00000012007	2.66249	1.79334e-09	4.754e-08	50.3958	192.004	189.106	304.702	77.027	296.185	32.18	21.861	24.8808	14.328	65.4042	15.3934
ENSSSCG00000030486	1.27688	1.83095e-09	4.83585e-08	535.786	899.42	816.384	1022.51	476.167	641.734	350.532	230.906	302.96	293.724	290.815	344.811
ENSSSCG00000038364	-1.1831	1.83795e-09	4.84545e-08	1474.74	967.222	902.042	891.252	1250.81	1162.99	1823.91	2600.09	2870.07	3080.52	1777.59	2943.21
ENSSSCG00000028794	-1.06495	1.93139e-09	5.07316e-08	2799.17	2010.05	1819.24	1897.94	3062.7	1597.22	4191.44	4985.66	4762.48	4712.48	4587.64	4342.47
ENSSSCG00000008406	1.34134	2.03933e-09	5.3308e-08	190.973	360.008	311.003	299.428	185.565	221.72	129.869	98.3743	86.351	101.729	102.778	100.057
ENSSSCG00000000045	-1.04243	2.03755e-09	5.3308e-08	2016.71	1830.64	1585.99	1459.05	2413.22	1231.59	3484.63	3398.01	3380.86	4332.79	3582.05	3522
ENSSSCG00000025478	1.27221	2.05962e-09	5.37072e-08	474.781	565.813	734.68	917.621	557.571	840.864	253.992	202.214	355.649	256.471	277.968	349.429
ENSSSCG00000012510	1.62475	2.07127e-09	5.39129e-08	198.931	256.806	295.849	241.417	238.083	186.58	52.8671	142.096	60.0066	97.4304	51.389	56.9554
ENSSSCG00000010987	-1.1361	2.08327e-09	5.41273e-08	5143.02	3016.27	2914.34	2935.1	4195.35	4166.67	6476.22	7951.92	10851	8426.3	7043.8	8414.01
ENSSSCG00000029196	1.03743	2.10101e-09	5.4429e-08	484.507	464.411	441.467	500.414	358.876	419.177	255.141	157.126	196.119	227.815	259.281	203.192
ENSSSCG00000009524	1.2203	2.10246e-09	5.4429e-08	273.198	277.806	278.058	237.902	345.746	220.047	78.1514	127.067	120.013	137.549	142.488	95.4388
ENSSSCG00000032536	-1.71871	2.12634e-09	5.49484e-08	57.4688	45.601	22.4028	45.1193	44.6407	32.6306	86.1963	207.679	146.358	106.027	116.793	152.394
ENSSSCG00000026229	-1.07272	2.16793e-09	5.59226e-08	259.936	256.806	307.05	251.379	285.35	435.074	506.835	665.393	566.404	697.773	655.21	683.465
ENSSSCG00000015140	1.16308	2.17847e-09	5.60067e-08	84838.2	56314.3	66362.3	85881.9	68210	116748	32207.6	33104.3	48805.9	32250.9	37000.1	30244.9
ENSSSCG00000039695	1.50799	2.17899e-09	5.60067e-08	108.749	192.604	130.463	171.688	213.575	242.638	68.9571	57.385	61.4702	64.476	75.9156	43.1014
ENSSSCG00000003729	1.41317	2.24835e-09	5.76862e-08	311.216	550.212	703.711	475.803	335.243	403.28	204.573	192.65	121.477	144.713	220.739	158.552
ENSSSCG00000031692	-1.68416	2.29838e-09	5.87599e-08	1349.19	542.412	846.035	437.13	1032.86	456.828	2500.84	1851.35	3446.72	2464.42	1625.76	3095.61
ENSSSCG00000039896	1.00762	2.34054e-09	5.97316e-08	1010.57	1297.83	1334.94	1773.72	1198.3	1254.18	571.194	711.847	610.311	540.165	767.331	714.252
ENSSSCG00000004653	1.2222	2.4426e-09	6.22257e-08	527.829	777.618	784.756	977.389	572.451	486.112	286.172	255.5	339.55	237.845	345.708	304.789
ENSSSCG00000028538	1.44548	2.48353e-09	6.31309e-08	215.729	295.807	355.809	442.403	210.949	325.469	142.511	92.909	79.0331	141.847	128.473	92.3602
ENSSSCG00000023050	1.1502	2.50789e-09	6.34391e-08	597.676	910.821	1026.57	707.259	627.595	705.322	366.622	348.409	267.834	452.765	283.807	343.272
ENSSSCG00000012371	1.59627	2.51866e-09	6.35994e-08	234.296	182.404	156.82	201.572	189.942	112.952	56.3149	83.3449	64.3973	77.3712	44.3814	30.7867
ENSSSCG00000016349	-1.02749	2.56092e-09	6.45531e-08	6402.03	4911.11	4893.03	3982.8	7104.87	4689.6	11833	13220.4	10180.6	10814.8	10402.8	8738.81
ENSSSCG00000025139	1.4645	2.59026e-09	6.50643e-08	288.228	378.009	452.009	648.077	318.612	582.33	103.436	127.067	181.483	180.533	199.716	175.484
ENSSSCG00000006771	1.12176	2.71256e-09	6.78992e-08	2222.72	2467.86	3129.14	3928.31	2709.95	3109.94	1868.74	1132.67	1099.15	1130.48	1500.79	1339.22
ENSSSCG00000002640	-1.04453	2.89961e-09	7.23291e-08	853.191	1283.43	1033.16	1378.77	961.087	1191.43	2258.34	1845.88	1828.01	2662.14	2892.97	2338.25
ENSSSCG00000033228	1.06711	2.90851e-09	7.24254e-08	1174.13	1102.82	1521.41	1713.36	1154.53	953.816	663.137	454.981	578.112	647.625	631.851	661.915
ENSSSCG00000011946	1.82175	2.92469e-09	7.27023e-08	160.913	468.011	488.249	394.354	212.7	171.52	110.331	99.7406	73.1788	84.5352	63.0683	106.214
ENSSSCG00000032573	-1.03151	2.94953e-09	7.31932e-08	663.986	468.011	499.45	541.431	633.722	708.669	989.534	1229.68	1068.41	1414.17	981.063	1500.85
ENSSSCG00000006120	1.58413	3.01256e-09	7.46285e-08	228.107	509.412	465.846	689.68	265.218	298.695	151.706	118.869	114.159	133.25	164.678	137.001
ENSSSCG00000017406	-1.38089	3.05849e-09	7.56358e-08	7310.04	3383.48	3227.98	4413.49	5978.35	3465.53	8509.3	9666.64	13587.8	13966.9	10931.8	15678.1
ENSSSCG00000006209	1.31272	3.08998e-09	7.62831e-08	352.77	396.009	596.31	714.291	310.734	493.642	179.288	158.492	210.755	199.159	192.709	213.968
ENSSSCG00000007941	-1.32978	3.20208e-09	7.89151e-08	3357.95	1760.44	1997.8	1862.78	3913.5	1833.17	4456.93	6567.85	6672.44	7096.66	5980.98	6234.31
ENSSSCG00000027846	1.34349	3.42368e-09	8.40878e-08	671.943	814.218	1241.38	1078.17	858.676	1659.14	507.984	502.802	324.914	325.246	415.784	414.081
ENSSSCG00000037595	1.17725	3.43912e-09	8.43231e-08	252.863	471.011	423.676	371.502	386.886	491.132	139.063	169.422	172.702	180.533	174.022	226.282
ENSSSCG00000023078	1.84457	3.45249e-09	8.45065e-08	425.269	239.405	718.207	637.53	511.179	1239.96	182.736	151.66	197.583	173.369	235.922	107.754
ENSSSCG00000048463	-1.47028	3.46189e-09	8.45925e-08	376.642	381.009	189.765	207.431	433.277	238.454	897.591	777.43	553.232	800.935	769.667	1259.18
ENSSSCG00000006901	1.61982	3.52848e-09	8.59275e-08	190.973	310.807	430.924	386.737	180.313	424.197	136.765	118.869	90.7417	90.2664	124.969	63.1128
ENSSSCG00000006202	1.44455	3.53522e-09	8.5946e-08	335.972	283.806	426.971	525.024	175.937	437.584	149.407	122.968	112.695	136.116	140.152	141.619
ENSSSCG00000008382	1.28992	3.67807e-09	8.92678e-08	1377.48	1046.42	1694.71	2295.81	1224.55	991.467	548.209	430.388	591.285	713.534	597.981	649.6
ENSSSCG00000038128	-1.33841	3.76496e-09	9.12226e-08	235.18	100.202	202.284	195.712	173.311	189.927	367.771	326.548	502.007	434.138	506.882	634.207
ENSSSCG00000007058	1.37122	3.84519e-09	9.30095e-08	457.982	722.416	817.702	647.491	414.02	344.713	236.753	225.441	172.702	233.546	268.624	178.563
ENSSSCG00000005325	-1.17171	3.91225e-09	9.41381e-08	335.088	236.405	173.951	201.572	231.956	199.13	570.045	495.97	367.358	643.327	527.905	495.666
ENSSSCG00000016087	1.90504	3.91805e-09	9.41381e-08	43.3227	70.8016	72.4796	85.5508	54.269	52.7109	19.5378	13.6631	20.4901	20.0592	14.0152	13.854
ENSSSCG00000012202	1.82462	3.90787e-09	9.41381e-08	295.301	279.006	386.778	289.467	428.025	195.783	134.466	136.631	70.2516	48.7152	101.61	35.4047
ENSSSCG00000040727	-1.10402	3.91271e-09	9.41381e-08	1678.09	1239.03	1114.87	1067.04	1365.48	1227.41	1691.75	2650.64	3241.82	3463.08	2699.09	2786.2
ENSSSCG00000016147	1.19247	3.96025e-09	9.4993e-08	237.833	362.408	268.175	369.744	229.33	251.004	148.258	95.6417	121.477	133.25	137.816	115.45
ENSSSCG00000030424	1.45325	3.98321e-09	9.53845e-08	350.118	361.808	415.11	521.509	315.986	746.32	187.333	113.404	216.609	157.608	188.037	126.226
ENSSSCG00000015445	2.4103	4.07103e-09	9.73254e-08	165.333	73.2017	267.516	401.386	138.298	135.542	50.5685	38.2567	26.3444	35.82	60.7325	9.23602
ENSSSCG00000009614	-1.12106	4.30651e-09	1.02613e-07	1952.17	1046.42	1263.78	1115.68	1461.76	1458.34	2392.81	3101.52	3142.3	3958.83	2340.54	3109.46
ENSSSCG00000015976	1.16518	4.32791e-09	1.02782e-07	1205.96	1703.44	1380.41	2296.98	1483.65	1922.69	790.708	490.505	749.351	730.728	741.637	954.388
ENSSSCG00000044439	-1.88638	4.3232e-09	1.02782e-07	68.9626	33.6008	47.4412	35.1579	59.5209	32.6306	116.078	217.243	209.291	233.546	182.197	63.1128
ENSSSCG00000032055	1.35742	4.54745e-09	1.0764e-07	434.995	549.012	593.674	573.659	435.028	662.651	144.81	155.759	215.146	234.979	163.51	357.126
ENSSSCG00000026969	1.51497	4.56452e-09	1.07867e-07	264.357	530.412	511.311	708.431	294.978	321.286	198.826	136.631	114.159	159.041	167.014	144.698
ENSSSCG00000002828	1.52676	4.75167e-09	1.12105e-07	194.51	294.607	451.35	256.067	254.714	226.741	139.063	114.77	114.159	65.9088	77.0835	70.8095
ENSSSCG00000038493	-1.09407	4.78873e-09	1.12794e-07	2360.64	1735.84	1159.67	1645.39	1597.44	1411.48	2789.31	3331.06	3979.46	4447.41	3097.36	3511.23
ENSSSCG00000039915	-1.39333	4.8498e-09	1.13859e-07	208.656	198.004	92.2468	127.154	141.8	181.56	587.284	363.438	349.795	310.918	371.402	507.981
ENSSSCG00000015862	-1.01534	5.01888e-09	1.17254e-07	2308.48	1970.44	1249.28	2117.68	1502.03	1873.33	3061.69	3888.52	4174.12	4064.85	3227	3863.73
ENSSSCG00000015446	1.33408	5.24395e-09	1.22314e-07	842.582	1185.63	2211.29	1611.99	1198.3	1168.01	549.358	405.794	422.973	623.268	665.721	592.644
ENSSSCG00000003828	-1.00769	5.40098e-09	1.25772e-07	345.697	249.006	283.988	217.393	307.233	211.68	627.509	513.732	589.821	482.854	469.509	560.318
ENSSSCG00000041881	-1.80089	5.5468e-09	1.28904e-07	119.358	60.6014	33.6042	76.7614	134.797	93.7083	241.35	241.837	298.569	484.286	199.716	337.115
ENSSSCG00000004415	-1.72841	5.55341e-09	1.28904e-07	134.389	165.604	60.6193	96.0982	105.912	60.241	427.534	199.481	270.762	385.423	255.777	526.453
ENSSSCG00000006342	1.48309	5.71478e-09	1.32435e-07	746.211	1350.63	1400.83	1860.44	1006.6	1372.16	340.188	382.567	266.371	687.744	545.424	546.464
ENSSSCG00000009464	-1.77012	5.77503e-09	1.33616e-07	3739.01	2270.45	1796.84	1873.91	4424.68	1146.25	9733.29	5093.6	7746.71	9647.04	5972.8	13821.7
ENSSSCG00000006193	1.35757	5.79848e-09	1.33943e-07	1019.41	1651.24	2058.42	2086.03	1061.75	2553.55	774.618	666.759	474.199	680.58	738.133	735.803
ENSSSCG00000022672	-1.12884	6.15869e-09	1.42035e-07	648.956	535.212	551.504	351.579	641.6	358.099	1267.66	1226.95	1280.63	959.976	957.704	1054.45
ENSSSCG00000002446	1.61415	6.18512e-09	1.42416e-07	160.029	424.81	338.019	466.428	226.704	287.818	122.973	112.037	76.1059	94.5648	71.2439	146.237
ENSSSCG00000048323	2.2538	6.23255e-09	1.43279e-07	113.169	115.803	90.2701	167.586	80.5282	78.648	32.18	31.4251	35.1258	2.8656	21.0228	12.3147
ENSSSCG00000007056	2.2443	6.30823e-09	1.44787e-07	55.7006	237.605	114.65	123.639	63.8974	148.929	13.7914	21.861	17.5629	28.656	31.5342	44.6408
ENSSSCG00000003403	3.37932	6.48283e-09	1.48557e-07	10.6096	96.6022	208.873	108.989	83.1542	97.8917	0	20.4946	5.8543	14.328	11.6793	6.15734
ENSSSCG00000038777	-1.30711	6.50094e-09	1.48735e-07	437.647	238.805	226.005	236.144	405.267	240.127	494.192	733.708	721.543	872.575	678.569	909.748
ENSSSCG00000028047	-1.44353	6.51393e-09	1.48795e-07	3985.68	3444.68	2007.03	1950.68	4136.7	1433.23	6747.45	6300.05	9614.23	7482.08	7371.99	8604.89
ENSSSCG00000016911	1.23232	6.59132e-09	1.50324e-07	572.92	801.018	963.979	1229.35	606.588	680.222	368.92	265.064	360.04	296.59	370.234	406.385
ENSSSCG00000005038	1.56614	6.62099e-09	1.50608e-07	1107.82	2589.06	2575.66	3952.92	1386.49	1910.14	729.796	705.016	515.179	1040.21	815.217	761.971
ENSSSCG00000028674	5.9177	6.62473e-09	1.50608e-07	7.07309	37.2008	21.7439	60.3544	20.1321	27.6105	0	0	0	0	2.33586	0
ENSSSCG00000010606	1.2142	6.69189e-09	1.51655e-07	683.437	741.617	944.212	929.34	708.123	623.327	295.366	224.075	396.629	266.501	315.342	500.284
ENSSSCG00000032235	-1.03507	6.74089e-09	1.52525e-07	1513.64	1311.03	1183.39	1333.07	1387.36	1947.79	2029.64	3052.34	3392.57	3616.39	2603.32	3084.83
ENSSSCG00000017254	-1.71438	6.84382e-09	1.5461e-07	198.046	294.607	185.811	145.905	292.353	71.1179	653.943	505.535	775.695	564.523	437.975	962.085
ENSSSCG00000038474	-1.08078	7.10596e-09	1.6028e-07	2421.65	1368.63	1458.82	1583.28	2359.83	1973.73	2967.45	4312.07	4125.82	4281.21	3478.1	4448.68
ENSSSCG00000040118	-1.46444	7.15159e-09	1.61056e-07	14887.1	5125.92	6230.61	7668.52	9501.46	6526.95	15857.8	20688.7	28901.2	24132.6	17521.3	30708.2
ENSSSCG00000032261	1.21865	7.19984e-09	1.61889e-07	1147.61	1119.03	1468.04	2039.16	1251.69	1734.44	734.393	465.912	447.854	603.209	833.903	677.308
ENSSSCG00000033394	-2.79242	7.34136e-09	1.64813e-07	24.7558	19.2004	2.63562	4.68772	32.3864	3.34672	85.0471	77.8796	90.7417	124.654	112.121	106.214
ENSSSCG00000022942	1.26425	7.40404e-09	1.65816e-07	186.553	444.61	312.98	334	340.494	314.592	168.945	133.898	111.232	138.982	140.152	110.832
ENSSSCG00000002495	-1.36758	7.40909e-09	1.65816e-07	645.419	651.615	400.615	469.944	487.546	256.861	1214.79	797.925	1626.03	1164.87	1146.91	1565.5
ENSSSCG00000006141	-1.23866	7.43421e-09	1.66119e-07	145458	82744.9	74749.5	78158.3	120000	78426.3	242550	312788	208290	221704	231230	151017
ENSSSCG00000039342	-3.57971	7.45751e-09	1.66381e-07	7.95722	1.20003	3.95343	0.585965	1.75061	1.67336	18.3886	13.6631	32.1987	57.312	22.1907	55.4161
ENSSSCG00000034993	-1.75447	7.70911e-09	1.71462e-07	1498.61	2241.05	2192.84	969.772	2712.58	1751.17	3763.91	6742.74	5775.27	7172.6	2856.76	12039.1
ENSSSCG00000007732	1.02362	7.74766e-09	1.72053e-07	5692.07	5688.13	7918.73	7331.59	5812.04	9764.9	3311.09	2661.57	3287.19	3981.75	3585.55	3934.54
ENSSSCG00000004221	1.1288	7.94671e-09	1.7593e-07	832.856	1341.63	1043.05	1651.25	953.209	1139.56	540.164	509.633	525.424	709.236	464.837	435.632
ENSSSCG00000016650	-1.18558	7.97048e-09	1.76184e-07	197.162	138.003	138.37	114.849	194.318	153.113	289.62	285.559	332.232	464.227	321.181	432.553
ENSSSCG00000032726	1.24036	8.04738e-09	1.77611e-07	432.342	790.818	830.221	943.989	477.042	577.31	280.425	226.807	313.205	282.262	316.51	297.092
ENSSSCG00000050566	-2.80402	8.21118e-09	1.80948e-07	3.53654	8.40019	5.27124	8.20351	1.75061	5.85677	32.18	20.4946	20.4901	37.2528	72.4118	52.3374
ENSSSCG00000030677	1.31636	8.30244e-09	1.82679e-07	380.178	378.009	423.676	480.491	379.008	857.598	205.722	222.708	174.166	174.802	174.022	212.428
ENSSSCG00000020885	1.28391	8.36615e-09	1.838e-07	279.387	504.611	505.381	604.716	407.018	623.327	216.066	158.492	141.967	230.681	223.075	230.9
ENSSSCG00000021374	-1.20645	8.42486e-09	1.84807e-07	8378.07	3969.09	3826.26	3850.96	6332.85	4391.74	10787.2	12361	13582	11763.3	9960.12	12499.4
ENSSSCG00000004730	1.16897	8.48123e-09	1.85477e-07	473.013	720.016	737.974	894.768	500.676	567.27	226.409	256.866	261.98	376.826	302.494	309.407
ENSSSCG00000003090	-1.1756	8.4761e-09	1.85477e-07	908.892	743.417	575.883	513.891	982.094	546.353	1152.73	2022.14	1618.71	1752.31	1524.15	1573.2
ENSSSCG00000016722	-1.35752	8.50546e-09	1.85724e-07	4640.83	2231.45	2167.14	2425.89	3704.3	3965.87	5776.3	6837.01	11192	8353.22	6521.73	10349
ENSSSCG00000014432	1.29214	8.52112e-09	1.85784e-07	628.621	607.814	618.053	898.284	839.419	1200.64	395.354	233.639	273.689	339.574	441.478	270.923
ENSSSCG00000039196	-1.10771	8.54014e-09	1.85916e-07	2120.16	1165.83	1157.04	1242.25	1857.4	1203.15	2931.83	3725.93	2741.28	3653.64	2905.81	2883.18
ENSSSCG00000006527	-1.19003	8.58389e-09	1.86023e-07	363.38	309.007	198.331	239.074	314.235	282.798	388.458	642.165	797.649	727.862	621.34	715.791
ENSSSCG00000001974	1.76547	8.57133e-09	1.86023e-07	78.6881	133.803	125.192	141.217	70.8999	87.8515	47.1207	16.3957	26.3444	37.2528	28.0304	32.3261
ENSSSCG00000003139	-1.36825	8.61557e-09	1.86429e-07	4423.33	2338.85	1938.5	1874.5	3929.25	1836.51	6779.63	8696.56	7052.97	7671.21	5752.07	6226.62
ENSSSCG00000010243	1.28872	8.67677e-09	1.87471e-07	444.72	666.015	608.829	831.484	477.918	389.057	297.665	214.511	200.51	164.772	237.09	284.777
ENSSSCG00000035452	1.09897	8.7579e-09	1.88939e-07	509.262	784.218	807.159	913.519	677.488	1037.48	381.563	353.874	321.987	342.439	335.196	474.116
ENSSSCG00000011027	1.1057	8.92822e-09	1.92325e-07	2174.09	2841.66	3363.71	4143.36	2176.01	2151.94	1311.33	1108.08	1251.36	1273.76	1577.88	1308.44
ENSSSCG00000009446	1.78405	9.13061e-09	1.9639e-07	143.23	491.411	602.899	279.505	348.372	281.962	105.734	166.69	71.7152	104.594	78.2514	96.9782
ENSSSCG00000011340	1.25544	9.19633e-09	1.97508e-07	430.574	472.211	652.316	650.421	540.064	993.14	267.783	221.342	286.861	252.173	212.564	326.339
ENSSSCG00000016635	1.47018	9.30943e-09	1.99639e-07	717.034	2313.05	1679.55	1618.43	1003.1	1035.81	610.27	498.703	415.656	376.826	602.653	515.678
ENSSSCG00000008816	1.74617	9.33769e-09	1.99946e-07	73.3833	115.203	112.673	120.123	73.5258	92.8716	37.9264	28.6925	17.5629	38.6856	37.3738	13.854
ENSSSCG00000013573	-1.22601	9.78889e-09	2.09296e-07	1405.78	681.015	792.663	688.508	1091.51	880.188	1711.28	2094.55	2777.87	2478.74	1591.89	2299.77
ENSSSCG00000014838	-1.62238	1.00235e-08	2.13676e-07	669.291	740.417	366.351	669.758	826.29	387.383	1017.12	1082.12	2492.47	2023.11	1629.27	3024.8
ENSSSCG00000040507	-1.75327	1.00902e-08	2.1478e-07	45738.1	17717.2	16939.8	21309.2	34865.2	34300.6	42002.9	96231.9	137639	112915	53901.2	133348
ENSSSCG00000000910	-1.17506	1.01845e-08	2.16465e-07	192.742	243.005	224.028	168.758	211.824	167.336	533.268	416.724	283.934	482.854	391.257	620.353
ENSSSCG00000009259	-1.27188	1.02346e-08	2.16889e-07	538.439	841.219	367.01	587.723	617.967	422.524	1063.09	1001.5	1538.22	1435.67	1245.02	1870.29
ENSSSCG00000012172	1.52589	1.02316e-08	2.16889e-07	1204.19	795.018	2136.83	1087.55	1444.26	942.103	765.424	386.666	354.185	373.961	461.333	298.631
ENSSSCG00000029945	-2.12116	1.02664e-08	2.17242e-07	7.95722	53.4012	50.0768	26.9544	24.5086	76.138	229.857	168.056	207.828	149.011	148.327	138.54
ENSSSCG00000044892	-1.59041	1.02839e-08	2.17293e-07	91.9501	81.6018	51.3946	52.1509	94.5331	108.769	176.99	214.511	278.079	214.92	155.335	404.845
ENSSSCG00000009047	1.40534	1.03055e-08	2.17429e-07	689.626	1001.42	1199.87	1350.65	654.73	679.385	413.742	215.877	266.371	326.678	469.509	412.542
ENSSSCG00000026959	1.14963	1.04134e-08	2.19284e-07	167.102	219.005	216.78	214.463	173.311	194.947	105.734	69.6818	118.55	81.6696	86.427	72.3488
ENSSSCG00000035212	1.73824	1.04239e-08	2.19284e-07	1125.51	1362.03	2010.32	2155.18	1119.52	1278.45	787.26	330.647	695.199	206.323	432.135	260.148
ENSSSCG00000028341	2.75382	1.04887e-08	2.20003e-07	83.9929	493.811	164.067	194.54	51.6431	88.6882	50.5685	19.1283	13.1722	12.8952	28.0304	35.4047
ENSSSCG00000040773	-1.32868	1.05632e-08	2.21243e-07	4090.9	3217.87	3357.12	4665.45	5987.97	3685.58	8118.55	6011.76	9978.66	9400.6	14763.8	14529.8
ENSSSCG00000005623	-1.17184	1.06077e-08	2.21851e-07	3690.38	1755.64	1663.08	1989.94	2710.83	2179.55	4202.93	4469.2	5757.71	5361.54	6026.53	5694
ENSSSCG00000005316	-1.39496	1.0723e-08	2.23937e-07	490918	153065	187316	232415	359886	258683	732032	789445	851482	759398	588232	703491
ENSSSCG00000031903	-1.5021	1.07537e-08	2.24251e-07	432810	242870	170151	308978	395684	393476	518424	766915	1.218e+06	1.18523e+06	625646	1.19217e+06
ENSSSCG00000001806	-1.41362	1.10548e-08	2.30197e-07	3937.94	2270.45	1883.15	1903.8	3966.89	2201.31	5822.28	5677.02	8976.11	8752.97	4636.69	9191.38
ENSSSCG00000010348	-3.30413	1.17719e-08	2.43715e-07	7.07309	25.2006	11.8603	2.34386	9.62838	6.69345	227.558	139.364	39.5165	20.0592	168.182	27.7081
ENSSSCG00000011465	1.25697	1.19181e-08	2.46033e-07	274.082	345.008	396.661	396.698	341.37	457.665	137.914	174.888	111.232	138.982	241.762	118.529
ENSSSCG00000006219	1.35986	1.19122e-08	2.46033e-07	191.858	186.604	314.957	202.744	221.453	267.738	134.466	56.0187	95.1324	91.6992	72.4118	89.2815
ENSSSCG00000022318	1.48258	1.20657e-08	2.48367e-07	452.678	1112.43	1077.31	846.133	614.465	543.843	213.767	178.987	335.159	234.979	335.196	366.362
ENSSSCG00000021640	1.64515	1.20537e-08	2.48367e-07	92.8343	114.603	114.65	146.491	56.895	83.6681	34.4785	31.4251	23.4172	37.2528	30.3662	38.4834
ENSSSCG00000016260	2.11259	1.20884e-08	2.48479e-07	132.62	385.809	287.942	208.017	128.67	207.497	34.4785	27.3262	79.0331	20.0592	57.2287	95.4388
ENSSSCG00000027076	-1.02733	1.22706e-08	2.51863e-07	3111.27	1678.84	1789.59	2005.76	2531.39	2105.93	3697.25	4482.86	4422.93	5550.67	3923.08	4870.46
ENSSSCG00000005982	-1.12876	1.23698e-08	2.53537e-07	473.013	674.415	440.808	518.579	657.356	653.448	1022.86	994.673	1396.25	1535.96	900.476	1625.54
ENSSSCG00000000555	1.30024	1.25523e-08	2.5691e-07	434.111	654.615	743.904	601.786	459.536	298.695	199.976	161.225	269.298	209.189	213.732	244.754
ENSSSCG00000011485	1.37051	1.2651e-08	2.58563e-07	370.453	541.812	644.41	608.231	377.257	320.449	237.902	230.906	199.046	114.624	181.029	143.158
ENSSSCG00000000457	1.24237	1.28925e-08	2.63123e-07	489.811	940.821	992.312	1201.81	624.969	615.797	322.949	321.083	351.258	349.603	325.853	387.913
ENSSSCG00000002729	-1.09503	1.29562e-08	2.6405e-07	811.637	531.612	496.815	877.189	575.952	666.835	990.683	1293.9	1450.4	1656.32	1673.65	1394.64
ENSSSCG00000029219	-1.2796	1.31065e-08	2.66734e-07	10963.3	5125.32	6231.93	6003.21	11004.4	7587.86	14736.1	18833.2	22176.1	21436.1	13261.9	23450.2
ENSSSCG00000028481	-1.3481	1.32005e-08	2.68267e-07	10258.6	4484.5	4814.62	6353.61	8993.78	4517.24	13107.6	13008.6	17142.9	18799.8	15430.7	22866.8
ENSSSCG00000016695	-1.19766	1.33029e-08	2.69586e-07	4155.44	2367.05	2347.68	2069.04	3743.69	1908.47	7101.43	5317.68	6002.12	6778.58	5422.71	7427.3
ENSSSCG00000007803	-1.03789	1.34381e-08	2.71943e-07	3654.13	2685.66	2395.78	2137.6	3937.13	2175.37	5955.59	6431.22	5511.83	6400.32	5460.08	5110.6
ENSSSCG00000004595	1.42195	1.37322e-08	2.77112e-07	437.647	880.82	771.578	925.824	421.898	536.313	239.051	184.452	304.424	171.936	246.434	338.654
ENSSSCG00000006535	-1.3078	1.38604e-08	2.79307e-07	288.228	212.405	152.207	141.217	254.714	235.107	402.25	598.444	544.45	533.001	363.227	734.263
ENSSSCG00000017915	-2.03328	1.43711e-08	2.88788e-07	31.8289	32.4007	19.7672	28.7123	33.2617	5.85677	120.675	105.206	127.331	90.2664	50.2211	129.304
ENSSSCG00000003348	-1.11862	1.46772e-08	2.94528e-07	2251.01	1455.03	1210.41	1802.43	2065.72	1326.14	2549.11	3537.38	4381.95	4454.57	3394.01	3635.91
ENSSSCG00000037935	1.35502	1.47036e-08	2.94646e-07	763.893	1693.84	1563.58	1368.23	899.816	801.54	570.045	483.674	365.894	315.216	529.073	507.981
ENSSSCG00000009395	1.64672	1.51928e-08	3.03603e-07	107.865	168.004	230.617	236.73	173.311	343.039	67.8078	56.0187	81.9602	93.132	39.7097	64.6521
ENSSSCG00000008981	-1.43166	1.53182e-08	3.05682e-07	8031.49	2981.47	3822.31	5658.66	6322.34	7309.25	10368.8	14481.5	21675.6	16919.9	10631.7	17974.8
ENSSSCG00000008785	1.86823	1.5397e-08	3.06405e-07	118.474	561.013	340.654	264.27	142.675	220.884	79.3006	90.1764	67.3245	80.2368	80.5873	53.8768
ENSSSCG00000040385	-1.32825	1.53767e-08	3.06405e-07	1636.54	1014.62	1292.11	820.936	1330.47	1902.61	2320.41	2792.74	4965.91	3974.59	2586.97	3437.34
ENSSSCG00000046270	-6.07304	1.5564e-08	3.09299e-07	0	0	1.31781	0	0	0	4.59714	28.6925	17.5629	11.4624	12.8473	30.7867
ENSSSCG00000015307	1.51176	1.60129e-08	3.1778e-07	82.2246	211.805	218.098	135.358	133.922	179.05	67.8078	56.0187	48.298	51.5808	61.9004	50.7981
ENSSSCG00000002508	-1.15587	1.61081e-08	3.19229e-07	3582.52	1792.84	2128.92	2135.84	2902.52	2487.45	4384.52	5298.55	7590.1	5974.77	4093.6	6145.03
ENSSSCG00000015129	1.11103	1.64807e-08	3.26163e-07	1412.85	1390.23	2067.65	1808.29	1550.17	1630.69	778.066	450.882	1018.65	680.58	914.491	721.949
ENSSSCG00000004774	-1.32893	1.66066e-08	3.28203e-07	5692.07	2637.66	2384.58	2598.75	4808.06	2214.69	9083.95	7204.55	9592.28	8705.69	8578.46	7915.27
ENSSSCG00000008801	1.31879	1.67729e-08	3.31034e-07	356.307	876.02	798.594	926.996	512.93	657.631	287.321	202.214	245.881	330.977	284.975	304.789
ENSSSCG00000030413	1.48057	1.68086e-08	3.31284e-07	771.851	783.618	1383.04	1470.19	621.468	563.086	398.802	228.174	286.861	295.157	348.044	447.947
ENSSSCG00000005022	1.42879	1.68706e-08	3.3205e-07	280.271	400.209	488.908	482.249	233.707	214.19	149.407	97.008	152.212	98.8632	141.32	141.619
ENSSSCG00000024180	1.29713	1.75569e-08	3.45085e-07	572.92	729.617	906.654	1023.68	652.979	1568.78	386.16	381.2	326.377	366.797	422.791	335.575
ENSSSCG00000011290	1.52297	1.77514e-08	3.48431e-07	860.264	2499.66	2164.5	2451.09	2051.72	1198.96	876.904	536.96	428.828	874.008	488.196	701.937
ENSSSCG00000023761	1.01329	1.79042e-08	3.50951e-07	1376.6	2099.45	2028.77	2226.67	1988.7	2514.23	988.385	762.401	1150.37	879.739	995.078	1286.89
ENSSSCG00000017273	1.43826	1.79436e-08	3.51244e-07	2003.45	2873.47	3727.43	4806.67	2360.7	3569.28	861.963	800.657	802.04	1706.46	1449.4	1517.79
ENSSSCG00000032078	-1.11413	1.81457e-08	3.54718e-07	695.815	636.014	564.023	401.386	711.625	455.154	982.638	1028.83	1157.69	1432.8	1190.12	1705.58
ENSSSCG00000030017	-1.03238	1.81815e-08	3.54934e-07	291.765	243.005	225.346	195.126	322.113	225.904	458.565	657.195	449.318	445.601	463.669	597.262
ENSSSCG00000004529	1.59885	1.86148e-08	3.629e-07	129.084	197.404	154.843	230.87	110.289	130.522	44.8221	49.1871	35.1258	42.984	50.2211	93.8995
ENSSSCG00000004705	1.20694	1.87384e-08	3.64673e-07	938.952	918.021	1341.53	1205.92	1025.86	1393.91	426.385	733.708	550.305	282.262	498.707	464.88
ENSSSCG00000023409	1.19272	1.87565e-08	3.64673e-07	296.186	623.414	570.612	615.849	389.512	377.343	191.931	202.214	201.973	204.89	216.067	241.676
ENSSSCG00000039889	1.15455	1.89444e-08	3.67828e-07	454.446	577.813	533.055	580.105	371.13	352.243	240.2	165.323	152.212	233.546	234.754	263.226
ENSSSCG00000032531	1.40418	1.97871e-08	3.83672e-07	1457.06	702.016	1302.66	1265.68	792.153	1132.03	278.127	236.372	600.066	438.437	456.661	504.902
ENSSSCG00000012783	-1.10031	1.99218e-08	3.85763e-07	5443.63	2924.47	2854.38	2848.37	4518.33	2903.28	6995.7	7995.64	8513.62	8595.37	6296.32	7678.21
ENSSSCG00000004626	1.48702	2.02215e-08	3.9104e-07	346.581	834.019	697.781	659.21	337.868	367.303	228.708	162.591	158.066	141.847	213.732	252.451
ENSSSCG00000016853	1.52983	2.02496e-08	3.91056e-07	348.35	320.407	518.559	740.073	196.069	366.466	176.99	140.73	117.086	140.414	131.976	155.473
ENSSSCG00000012784	-1.42773	2.03311e-08	3.92103e-07	2198.85	1567.84	1325.06	1501.24	2035.09	2659.81	2844.48	4325.74	7272.51	5930.36	3134.73	6857.74
ENSSSCG00000010027	-1.08735	2.05045e-08	3.94917e-07	785.997	628.214	583.79	527.954	770.27	490.295	1144.69	1072.55	1568.95	1578.95	985.735	1694.81
ENSSSCG00000008499	1.28349	2.0581e-08	3.95861e-07	228.991	237.605	391.39	393.182	266.969	389.057	106.883	91.5427	144.894	118.922	169.35	152.394
ENSSSCG00000038401	-1.15759	2.07916e-08	3.99377e-07	977.854	838.219	820.996	724.838	824.539	655.958	1326.27	1575.35	2164.63	1875.53	1176.11	2687.68
ENSSSCG00000004531	1.45206	2.15976e-08	4.121e-07	110.517	131.403	137.711	154.109	90.1566	126.339	31.0307	40.9893	36.5894	63.0432	64.2363	38.4834
ENSSSCG00000032693	-1.22913	2.16466e-08	4.121e-07	15318.5	5801.53	7074.67	6426.27	10229.7	8189.43	20103.3	21392.3	21997.5	23111.1	17490.9	20237.7
ENSSSCG00000003762	1.52437	2.18295e-08	4.1459e-07	458.867	1474.83	1164.29	1129.15	643.351	628.347	376.965	288.291	297.106	204.89	349.212	395.609
ENSSSCG00000041717	-1.13027	2.22074e-08	4.20944e-07	333.319	214.805	195.695	181.649	247.712	208.334	439.027	519.198	545.914	531.569	349.212	637.285
ENSSSCG00000038632	1.37409	2.23944e-08	4.2393e-07	216.613	301.807	226.005	314.663	219.702	440.094	133.317	98.3743	96.596	160.474	80.5873	93.8995
ENSSSCG00000017928	-1.02622	2.25741e-08	4.2677e-07	415.544	397.809	354.491	313.491	491.047	471.888	697.616	976.911	1084.51	829.591	627.179	760.432
ENSSSCG00000026655	1.49326	2.26376e-08	4.27407e-07	167.102	469.211	377.553	366.228	209.198	245.148	136.765	117.503	108.305	71.64	109.786	107.754
ENSSSCG00000005011	1.61627	2.35416e-08	4.41575e-07	278.503	352.208	444.102	489.28	265.218	225.904	63.2107	69.6818	103.914	149.011	189.205	95.4388
ENSSSCG00000013659	1.12227	2.37748e-08	4.45368e-07	564.079	666.015	848.011	602.372	572.451	1004.85	387.309	333.38	380.53	280.829	339.868	232.44
ENSSSCG00000023437	1.15233	2.40266e-08	4.49498e-07	571.152	977.422	754.447	715.463	479.668	614.961	329.845	214.511	389.311	280.829	345.708	290.935
ENSSSCG00000009766	1.40144	2.40751e-08	4.4982e-07	240.485	371.408	443.443	444.747	258.216	647.591	151.706	106.572	137.576	157.608	183.365	173.945
ENSSSCG00000004465	-1.44078	2.44259e-08	4.55374e-07	802.795	505.811	251.702	396.112	765.894	429.217	1564.18	942.754	1595.3	1341.1	1334.95	1771.78
ENSSSCG00000016094	1.28673	2.46442e-08	4.58663e-07	1552.54	2959.27	3133.75	3923.03	1956.31	2962.69	840.127	841.647	1088.9	1409.87	1132.89	1446.98
ENSSSCG00000001872	-1.81864	2.48957e-08	4.62745e-07	703.772	453.61	267.516	533.814	613.59	1240.8	895.293	2744.92	3019.36	2789.66	1493.79	2504.5
ENSSSCG00000017951	-1.46791	2.49639e-08	4.63413e-07	194.51	135.603	185.152	122.467	202.196	110.442	253.992	528.762	698.126	501.48	341.036	304.789
ENSSSCG00000013511	-1.0755	2.50272e-08	4.63989e-07	1371.29	864.02	787.392	771.715	1060	1102.75	1596.36	2451.16	2113.4	2619.16	1632.77	2138.14
ENSSSCG00000000133	-1.3414	2.53225e-08	4.68858e-07	1890.28	1146.63	731.385	752.965	1411.87	706.159	2379.02	2705.29	2975.45	3397.17	2519.23	2843.15
ENSSSCG00000034259	1.84154	2.61438e-08	4.83442e-07	1100.75	1521.63	3250.38	1611.4	1427.63	5230.09	667.734	818.419	825.457	492.883	745.141	395.609
ENSSSCG00000006480	-1.05142	2.62911e-08	4.8554e-07	1160.87	721.816	766.966	749.449	1223.68	1257.53	1899.77	2263.97	2362.21	2086.16	1735.55	1833.35
ENSSSCG00000036275	-1.08239	2.68261e-08	4.94786e-07	2243.94	1326.63	1910.83	1314.9	1964.19	1004.02	3269.71	3586.56	3915.07	3378.54	3295.9	3227.99
ENSSSCG00000036431	1.0567	2.70712e-08	4.98666e-07	639.23	1002.02	1269.71	1154.35	851.674	1066.77	491.894	373.003	547.377	573.12	435.639	457.183
ENSSSCG00000001701	1.01433	2.72489e-08	5.01296e-07	24358.8	17527.6	23633.6	27231.5	23633.3	38130.9	10875.7	11310.3	15295.8	13343.7	13237.3	12431.7
ENSSSCG00000006052	1.58941	2.74012e-08	5.03453e-07	218.382	474.611	650.34	289.467	222.328	233.434	131.018	90.1764	133.185	103.162	121.465	115.45
ENSSSCG00000042921	-2.36399	2.7475e-08	5.04003e-07	5.30482	9.0002	5.27124	4.68772	6.12715	5.02009	31.0307	31.4251	19.0265	37.2528	23.3586	41.5621
ENSSSCG00000031142	-1.34204	2.85913e-08	5.23312e-07	213.961	120.603	121.898	158.21	313.36	215.864	398.802	557.454	550.305	412.646	423.959	551.082
ENSSSCG00000034742	-1.01162	2.86413e-08	5.2356e-07	1152.91	654.615	905.336	812.733	917.322	1080.16	1297.54	2009.84	2078.28	2076.13	1605.91	2065.79
ENSSSCG00000025729	-1.66451	2.90803e-08	5.3091e-07	3113.04	1789.84	1609.71	2200.3	3467.97	1036.65	5733.78	6902.6	7616.45	7264.29	3010.93	11371.1
ENSSSCG00000013375	-1.6169	2.98148e-08	5.41567e-07	994.653	1194.03	1823.19	783.435	1284.08	1665.83	1954.93	2090.45	5908.46	4885.85	3111.37	5806.38
ENSSSCG00000037865	-1.21211	2.97775e-08	5.41567e-07	868.222	850.219	1097.74	723.08	1133.52	831.661	1827.36	3224.49	2063.64	1412.74	2718.95	1502.39
ENSSSCG00000040267	-1.37311	2.99406e-08	5.4248e-07	1028.25	675.615	776.191	488.695	661.732	399.934	1306.74	1108.08	1754.83	2577.61	1623.43	2068.87
ENSSSCG00000005043	1.44336	3.0025e-08	5.43323e-07	228.107	393.609	442.126	416.035	278.348	387.383	167.796	128.433	124.404	58.7448	188.037	120.068
ENSSSCG00000012035	1.11024	3.01971e-08	5.45751e-07	327.13	371.408	395.343	428.34	370.255	483.602	201.125	233.639	153.675	153.31	234.754	121.608
ENSSSCG00000016704	-1.33327	3.03054e-08	5.4702e-07	437.647	197.404	233.911	217.393	364.128	187.417	571.194	623.037	698.126	859.68	513.89	857.41
ENSSSCG00000014598	-1.14353	3.04099e-08	5.48217e-07	879.715	1208.43	799.911	706.087	575.952	560.576	1668.76	2064.49	1583.59	1538.83	1428.38	2172
ENSSSCG00000023298	3.13083	3.09304e-08	5.56012e-07	778.924	1048.82	4759.93	3796.47	1452.13	7312.59	167.796	676.323	494.689	222.084	313.006	312.485
ENSSSCG00000008919	2.13886	3.13169e-08	5.61048e-07	81.3405	100.802	85.6577	108.403	123.418	165.663	16.09	8.19786	57.0795	28.656	11.6793	30.7867
ENSSSCG00000036926	-1.05391	3.14993e-08	5.63614e-07	1625.93	883.82	1102.35	956.294	1523.03	1296.02	2516.93	2324.09	3132.05	2958.73	2445.65	1953.42
ENSSSCG00000004311	1.05883	3.19659e-08	5.70542e-07	323.594	470.411	477.048	647.491	477.918	461.011	279.276	225.441	177.093	240.71	240.594	207.81
ENSSSCG00000001916	-1.02951	3.23495e-08	5.76672e-07	549.933	358.208	435.537	305.288	524.309	362.283	935.518	935.922	725.934	1014.42	701.927	857.41
ENSSSCG00000035006	2.3361	3.25334e-08	5.78515e-07	68.0785	72.6016	67.8673	127.154	57.7703	110.442	8.04499	1.36631	26.3444	18.6264	18.6869	27.7081
ENSSSCG00000015235	1.07368	3.27066e-08	5.80876e-07	1175.9	2101.25	2167.14	1911.42	1854.78	1583.84	1103.31	892.2	809.357	719.265	992.742	609.577
ENSSSCG00000012971	-1.00616	3.44954e-08	6.10382e-07	1115.78	1067.42	790.687	737.144	832.417	733.769	1663.01	2034.43	2365.14	1597.57	1581.38	1357.69
ENSSSCG00000033591	1.25186	3.45614e-08	6.10798e-07	390.788	548.412	411.816	530.298	252.964	291.165	218.364	132.532	182.947	173.369	157.671	153.934
ENSSSCG00000004570	-1.80119	3.47775e-08	6.13861e-07	361141	202632	112185	204307	284346	298017	349734	632574	1.30301e+06	1.09694e+06	423139	1.29196e+06
ENSSSCG00000008039	-1.0915	3.48639e-08	6.14631e-07	232.528	236.405	197.013	188.095	245.086	268.575	297.665	541.059	544.45	637.596	468.341	424.857
ENSSSCG00000039393	1.46275	3.49113e-08	6.14713e-07	131.736	357.008	374.917	298.256	178.563	224.231	101.137	86.0775	90.7417	97.4304	78.2514	115.45
ENSSSCG00000030150	1.573	3.50747e-08	6.16663e-07	208.656	555.013	511.311	546.119	206.572	537.986	167.796	117.503	130.258	117.49	200.884	127.765
ENSSSCG00000009035	2.8928	3.51079e-08	6.16663e-07	15.9144	76.2017	65.8906	69.1438	21.8827	57.731	6.89571	2.73262	14.6358	2.8656	8.17552	6.15734
ENSSSCG00000013402	1.07081	3.59878e-08	6.30577e-07	3748.74	3751.28	4814.62	6640.15	3559	2887.39	1898.62	1800.8	1962.66	1961.5	2129.14	2341.33
ENSSSCG00000039311	2.17025	3.66342e-08	6.4034e-07	261.704	504.611	409.839	281.263	312.485	1033.3	90.7935	66.9492	134.649	75.9384	220.739	32.3261
ENSSSCG00000026812	-1.33169	3.78593e-08	6.60149e-07	3255.39	1066.82	2258.73	3065.18	1895.91	2187.92	4437.39	4231.46	6306.55	7166.86	5482.27	6933.17
ENSSSCG00000002348	-2.3115	3.79131e-08	6.60285e-07	17.6827	57.6013	15.1548	32.2281	56.0196	30.1205	312.605	136.631	86.351	51.5808	259.281	189.338
ENSSSCG00000004470	-1.03067	3.84737e-08	6.69237e-07	1857.57	1327.83	1261.15	1137.94	1628.95	911.982	2691.62	2654.74	2286.11	3179.38	2445.65	3340.36
ENSSSCG00000005904	-1.14037	3.85477e-08	6.69714e-07	1812.48	1017.02	969.25	1011.96	1533.54	1376.34	2100.89	3497.75	3720.41	2722.32	2373.24	2599.94
ENSSSCG00000015414	1.80197	3.87122e-08	6.71759e-07	83.9929	140.403	135.735	201.572	98.0344	92.0349	50.5685	13.6631	29.2715	41.5512	49.0531	30.7867
ENSSSCG00000007760	2.60731	3.91134e-08	6.77902e-07	237.833	113.403	414.452	122.467	37.6382	46.0175	37.9264	27.3262	19.0265	27.2232	18.6869	29.2474
ENSSSCG00000034739	2.46424	3.9703e-08	6.87292e-07	38.902	403.209	165.385	161.726	92.7825	132.196	37.9264	15.0294	14.6358	28.656	52.5569	30.7867
ENSSSCG00000032964	-1.20521	3.97986e-08	6.88119e-07	322.71	276.606	228.64	216.807	351.873	199.967	803.35	680.422	560.55	512.942	742.805	375.598
ENSSSCG00000001973	1.45793	4.01233e-08	6.92899e-07	192.742	515.412	328.135	377.947	275.722	230.924	90.7935	101.107	87.8145	153.31	105.114	163.17
ENSSSCG00000023784	1.39688	4.05023e-08	6.98604e-07	269.661	546.612	621.348	506.859	328.24	277.778	189.632	165.323	140.503	171.936	197.381	103.136
ENSSSCG00000023141	-1.85596	4.06994e-08	7.00096e-07	63.6578	25.8006	13.1781	24.6105	35.0123	21.7537	102.286	109.305	130.258	111.758	71.2439	137.001
ENSSSCG00000034253	-4.49655	4.0735e-08	7.00096e-07	3.53654	1.20003	1.31781	2.34386	0	0	0	32.7914	40.9801	22.9248	54.8928	40.0227
ENSSSCG00000049161	-1.5341	4.09397e-08	7.02774e-07	53.9323	80.4018	76.433	71.4877	170.685	64.4244	190.781	218.61	285.397	260.77	198.548	343.272
ENSSSCG00000032626	-1.35463	4.10158e-08	7.0324e-07	1924.76	1009.82	942.235	900.628	1635.07	1217.37	2157.21	2765.41	3137.91	4130.76	2397.76	4919.72
ENSSSCG00000017142	-1.28361	4.13237e-08	7.06832e-07	374.874	402.609	309.027	285.951	426.274	216.7	632.107	867.607	1336.24	568.821	824.56	677.308
ENSSSCG00000026505	1.16983	4.14423e-08	7.08017e-07	407.587	510.012	406.545	387.909	470.04	346.386	281.575	157.126	171.238	120.355	164.678	227.822
ENSSSCG00000039221	1.20022	4.18567e-08	7.14248e-07	497.769	1077.02	1045.02	932.856	594.333	764.726	398.802	349.775	244.417	382.558	411.112	350.969
ENSSSCG00000045302	-3.20264	4.21054e-08	7.17639e-07	12.3779	2.40005	3.95343	7.03158	4.37653	1.67336	17.2393	24.5936	27.8079	27.2232	61.9004	132.383
ENSSSCG00000001907	-1.10005	4.23457e-08	7.2088e-07	1718.76	939.021	904.677	958.638	1495.9	998.997	1827.36	2417	2647.61	2828.35	2421.12	2893.95
ENSSSCG00000013030	-1.06913	4.25346e-08	7.22735e-07	531.366	367.808	266.198	448.849	372.005	358.936	804.499	933.189	1080.12	663.386	720.614	717.331
ENSSSCG00000037479	-3.01702	4.25553e-08	7.22735e-07	3.53654	4.80011	2.63562	2.92982	2.62592	1.67336	20.6871	17.762	49.7616	24.3576	25.6945	10.7754
ENSSSCG00000000549	1.10266	4.28157e-08	7.263e-07	4341.11	2529.06	3620.69	3372.23	3393.56	2562.75	1569.92	1032.93	1874.84	1527.36	2032.2	1189.91
ENSSSCG00000016918	1.60795	4.3935e-08	7.42656e-07	115.822	267.606	299.802	249.035	128.67	176.54	67.8078	62.8502	62.9338	95.9976	79.4194	36.9441
ENSSSCG00000012437	1.3703	4.40052e-08	7.4297e-07	213.961	368.408	329.453	447.091	259.966	354.753	198.826	92.909	93.6689	93.132	133.144	150.855
ENSSSCG00000003667	1.04376	4.53503e-08	7.62354e-07	365.148	402.609	497.474	580.691	390.387	544.679	282.724	187.184	174.166	226.382	256.945	220.125
ENSSSCG00000032687	1.86109	4.54187e-08	7.62354e-07	151.187	403.209	390.731	222.081	140.924	153.113	112.63	65.5829	32.1987	51.5808	64.2363	75.4275
ENSSSCG00000000840	1.26375	4.55207e-08	7.6298e-07	380.178	706.816	654.952	885.393	393.013	534.639	240.2	219.976	210.755	272.232	210.228	329.418
ENSSSCG00000013928	-1.7081	4.62577e-08	7.73726e-07	79.5722	45.601	40.8521	29.8842	70.0246	76.9747	99.9878	168.056	244.417	266.501	119.129	218.586
ENSSSCG00000008901	1.24228	4.64506e-08	7.76049e-07	381.947	655.215	399.956	469.944	407.893	541.333	132.168	142.096	275.152	197.726	195.045	267.845
ENSSSCG00000015786	2.07896	4.73091e-08	7.8813e-07	55.7006	108.602	80.3865	103.13	74.4011	118.809	49.4192	13.6631	8.78145	14.328	17.519	23.09
ENSSSCG00000003830	1.26313	4.76023e-08	7.91609e-07	372.221	667.815	596.968	705.501	322.988	440.094	227.558	194.016	155.139	269.366	251.105	197.035
ENSSSCG00000008404	1.21861	4.86846e-08	8.0867e-07	268.777	610.214	391.39	387.909	429.776	312.082	154.004	139.364	143.43	170.503	207.892	217.046
ENSSSCG00000004132	1.48777	4.93214e-08	8.18303e-07	457.098	834.019	1151.77	922.308	664.358	368.14	322.949	178.987	244.417	197.726	267.456	357.126
ENSSSCG00000033155	1.00202	4.96989e-08	8.23615e-07	726.76	1264.23	1104.33	1330.73	831.542	960.51	601.076	420.823	512.252	570.254	531.409	469.498
ENSSSCG00000034529	-1.08631	4.97798e-08	8.24006e-07	688.742	405.609	401.273	506.859	626.72	591.534	770.021	1061.62	1346.49	1447.13	1040.63	1169.9
ENSSSCG00000037977	1.01439	5.02725e-08	8.31203e-07	205.12	247.206	227.981	275.403	202.196	254.351	111.481	129.799	93.6689	149.011	98.1063	118.529
ENSSSCG00000024598	1.27666	5.13157e-08	8.47476e-07	206.888	437.41	509.334	352.165	254.714	298.695	134.466	110.671	158.066	154.742	136.648	157.012
ENSSSCG00000010952	1.20815	5.15513e-08	8.50389e-07	404.05	458.41	517.9	805.115	367.629	355.589	249.395	187.184	194.656	181.966	239.426	206.271
ENSSSCG00000006029	1.20144	5.19786e-08	8.54249e-07	272.314	530.412	554.14	576.003	361.502	496.989	182.736	155.759	181.483	273.665	203.22	218.586
ENSSSCG00000000806	1.00607	5.19535e-08	8.54249e-07	1463.25	1466.43	1879.2	2186.82	1143.15	1215.7	695.317	683.155	790.331	723.564	886.46	880.5
ENSSSCG00000011121	-1.23251	5.23939e-08	8.59355e-07	964.592	650.415	461.893	614.091	588.206	669.345	999.878	1575.35	2455.88	1431.37	1240.34	1574.74
ENSSSCG00000037762	-1.72999	5.3362e-08	8.73241e-07	300.606	365.408	271.469	172.274	307.233	382.363	2381.32	651.73	765.45	846.785	539.585	780.443
ENSSSCG00000026833	1.95139	5.34338e-08	8.73421e-07	33.5972	97.8022	96.2002	84.3789	50.7678	87.8515	17.2393	13.6631	24.8808	21.492	26.8624	12.3147
ENSSSCG00000009145	1.01626	5.40235e-08	8.81715e-07	301.49	418.809	322.205	373.845	314.235	517.069	190.781	178.987	191.728	150.444	185.701	213.968
ENSSSCG00000028015	-3.13708	5.46764e-08	8.89684e-07	18.5669	6.60015	1.31781	1.17193	12.2543	10.8769	16.09	49.1871	159.53	83.1024	57.2287	73.8881
ENSSSCG00000004473	1.46682	5.48343e-08	8.91067e-07	138.809	187.804	213.485	334	155.805	149.766	77.0021	46.4545	65.8609	74.5056	64.2363	100.057
ENSSSCG00000031736	-2.23472	5.48855e-08	8.91067e-07	80.4564	89.402	25.0384	17.5789	77.027	40.1607	357.428	472.743	117.086	111.758	248.77	240.136
ENSSSCG00000012608	1.38905	5.56722e-08	9.0282e-07	114.938	216.605	220.074	260.168	137.423	163.153	65.5092	57.385	76.1059	63.0432	63.0683	101.596
ENSSSCG00000012986	-2.25238	5.64971e-08	9.13105e-07	67.1943	30.6007	8.56577	89.6526	21.0074	65.2611	183.886	136.631	292.715	303.754	147.159	281.699
ENSSSCG00000024950	-1.22898	5.66698e-08	9.13944e-07	248.442	124.203	150.23	131.842	251.213	152.276	366.622	392.131	349.795	560.225	423.959	381.755
ENSSSCG00000025028	1.20298	5.66762e-08	9.13944e-07	794.838	1315.23	1398.86	1478.39	767.644	1039.99	625.211	332.013	542.987	408.348	599.149	443.329
ENSSSCG00000029471	-1.10698	5.70696e-08	9.19178e-07	20390.8	10969.4	10452.2	11851.1	18020.8	11976.3	25352.1	28913.8	28088.9	34514.7	24301.2	39025.3
ENSSSCG00000009488	-2.80742	5.81854e-08	9.35132e-07	40.6703	18.0004	11.2014	26.3684	41.1394	15.0603	152.855	36.8904	109.768	170.503	46.7173	548.004
ENSSSCG00000036948	-1.37247	5.83678e-08	9.37016e-07	18405.1	11982.9	8268.61	16882.8	15210.2	12638.1	26902.5	42843.4	60479.3	36897.5	21317.1	27461.8
ENSSSCG00000017308	1.17597	5.93414e-08	9.51581e-07	425.269	802.818	876.344	860.782	490.172	641.734	247.096	248.668	276.616	375.394	325.853	341.733
ENSSSCG00000026233	1.98993	6.01951e-08	9.64195e-07	42.4385	128.403	109.378	100.2	47.2666	54.3843	18.3886	27.3262	14.6358	24.3576	18.6869	18.472
ENSSSCG00000037854	-1.24246	6.04315e-08	9.65342e-07	169.754	179.404	112.673	82.0351	143.55	104.585	313.755	263.698	244.417	372.528	281.472	397.149
ENSSSCG00000032059	-1.03214	6.04682e-08	9.65342e-07	940.721	627.614	560.07	689.68	831.542	730.423	1319.38	1613.61	1058.17	1815.36	1252.02	1896.46
ENSSSCG00000015828	-1.01301	6.04118e-08	9.65342e-07	1702.85	958.222	1211.07	1287.95	1594.81	1334.51	2585.89	2220.25	2555.4	2573.31	2440.98	3946.86
ENSSSCG00000002436	-1.00374	6.07366e-08	9.6855e-07	1411.97	868.22	956.731	972.115	1307.71	911.982	1803.23	2457.99	2195.36	2531.76	1525.32	2375.2
ENSSSCG00000021893	1.42888	6.21722e-08	9.90343e-07	333.319	597.614	596.968	498.07	238.959	286.982	195.378	170.789	120.013	117.49	140.152	204.732
ENSSSCG00000026571	1.17776	6.23118e-08	9.91469e-07	194.51	432.61	307.709	391.424	288.851	332.162	133.317	128.433	120.013	141.847	188.037	149.316
ENSSSCG00000008136	1.01957	6.25419e-08	9.93755e-07	2883.17	2296.85	3339.33	4373.05	2893.76	4097.23	1836.56	1329.42	1864.6	1451.43	1948.11	1376.17
ENSSSCG00000004163	1.17223	6.2803e-08	9.95976e-07	1139.65	1603.24	1825.83	2350.89	1098.51	1242.47	693.019	569.751	601.53	590.313	949.529	705.016
ENSSSCG00000033727	1.43654	6.36006e-08	1.00751e-06	4290.71	6848.55	6542.93	5866.68	4773.05	8651.28	1740.02	4011.48	2546.62	2650.68	1468.09	1243.78
ENSSSCG00000015962	1.07837	6.38438e-08	1.00914e-06	797.491	1033.22	1079.29	1542.26	726.505	964.693	441.325	404.428	509.324	538.733	422.791	595.723
ENSSSCG00000022636	1.33182	6.38145e-08	1.00914e-06	407.587	483.011	795.299	717.807	355.375	575.637	249.395	147.561	308.814	163.339	199.716	257.069
ENSSSCG00000010451	1.76338	6.4698e-08	1.02152e-06	198.931	258.606	317.592	406.074	140.924	131.359	78.1514	106.572	70.2516	32.9544	50.2211	90.8208
ENSSSCG00000024500	-1.04905	6.52143e-08	1.02741e-06	314.752	209.405	177.246	182.235	240.709	165.663	486.147	371.636	428.828	535.867	439.142	403.306
ENSSSCG00000023866	-1.10434	6.68366e-08	1.05182e-06	432.342	345.008	239.183	266.028	419.272	362.283	875.755	903.131	610.311	694.908	828.064	518.756
ENSSSCG00000037898	-1.42177	6.76196e-08	1.06297e-06	2046.77	1219.23	1463.43	1060.6	1920.42	971.387	2628.41	2713.49	6329.97	4080.61	2515.73	4990.53
ENSSSCG00000001661	-1.06927	6.91101e-08	1.08522e-06	3157.25	1419.03	2596.09	2004	2709.95	2432.23	4483.36	4284.75	6647.56	4513.32	4542.09	5570.86
ENSSSCG00000023142	-1.34377	6.94261e-08	1.0878e-06	3597.55	1822.84	1334.28	2042.67	3004.93	2880.69	3913.31	6685.35	8070.16	7813.06	4554.93	6226.62
ENSSSCG00000005528	-1.09035	6.99534e-08	1.09368e-06	4558.61	3219.67	3763.01	3770.1	6142.9	3156.8	9465.51	10183.1	5820.64	10256	7405.86	9268.34
ENSSSCG00000037646	1.8691	7.10711e-08	1.10874e-06	4144.83	4419.7	8771.35	4261.14	5462.79	9984.12	3089.28	2213.42	1064.02	1025.88	2214.4	531.071
ENSSSCG00000003940	-1.0044	7.18888e-08	1.12028e-06	310.332	301.207	253.679	235.558	266.093	215.027	547.059	761.034	444.927	538.733	458.997	421.778
ENSSSCG00000007280	1.14452	7.29668e-08	1.13339e-06	895.63	1313.43	1539.2	1976.46	1016.23	1184.74	496.491	435.853	608.848	634.73	658.714	752.735
ENSSSCG00000008337	1.07547	7.53754e-08	1.16702e-06	1057.43	898.82	1508.89	1227.01	1126.52	1639.06	474.655	438.585	746.424	544.464	589.806	746.578
ENSSSCG00000003435	-1.04996	7.62261e-08	1.1776e-06	455.33	328.207	357.127	248.449	378.133	276.941	872.307	827.984	607.384	650.491	515.058	755.814
ENSSSCG00000014187	1.67642	7.62003e-08	1.1776e-06	303.259	451.81	370.964	860.196	319.487	363.956	140.213	71.0481	81.9602	174.802	138.984	229.361
ENSSSCG00000040643	-1.41777	7.66394e-08	1.18079e-06	3573.68	1479.03	1832.42	1391.08	2879.76	3607.77	4781.02	7920.5	9342	6433.27	5155.25	5806.38
ENSSSCG00000035240	2.47133	7.78465e-08	1.19625e-06	31.8289	97.8022	58.6426	34.5719	31.511	61.9144	9.19428	8.19786	7.31788	5.7312	5.83966	21.5507
ENSSSCG00000005786	1.02196	7.8793e-08	1.20951e-06	379.294	482.411	546.233	539.087	393.013	743.809	233.305	267.797	232.709	285.127	246.434	253.99
ENSSSCG00000014443	-1.14518	7.88826e-08	1.20959e-06	17893.1	8479.99	8956.5	8706.85	15895.6	12318.5	22243.3	27681.4	31548.8	28355.1	21185.1	28779.4
ENSSSCG00000000554	1.37579	8.02588e-08	1.22938e-06	266.125	423.61	496.815	659.796	310.734	307.899	145.959	150.294	100.987	224.95	177.526	150.855
ENSSSCG00000000469	1.15254	8.04223e-08	1.23057e-06	182.132	274.806	314.957	392.01	234.582	355.589	131.018	127.067	117.086	146.146	116.793	152.394
ENSSSCG00000033175	1.40421	8.06185e-08	1.23226e-06	807.216	1024.22	1067.43	1331.31	779.023	338.019	370.07	345.676	314.669	233.546	374.906	381.755
ENSSSCG00000026719	1.45237	8.09946e-08	1.2367e-06	103.444	240.005	166.044	230.284	115.541	165.663	58.6135	57.385	49.7616	48.7152	80.5873	78.5061
ENSSSCG00000024990	-1.10059	8.21069e-08	1.25235e-06	417.312	334.808	278.717	277.161	596.959	292.002	688.422	819.786	857.655	783.741	738.133	818.927
ENSSSCG00000010897	1.27706	8.40291e-08	1.27895e-06	210.424	330.007	375.576	495.14	204.822	324.632	157.452	105.206	131.722	120.355	144.824	141.619
ENSSSCG00000030318	-1.3146	8.42591e-08	1.2811e-06	5731.85	5498.52	3772.23	3015.37	6893.04	2663.16	17211.7	11233.8	9685.94	8506.53	11394.3	10549.1
ENSSSCG00000030528	1.05345	8.55356e-08	1.29913e-06	851.423	1107.03	1035.8	1606.13	860.427	1068.44	442.475	408.527	477.126	541.598	608.493	669.611
ENSSSCG00000006048	1.141	8.92753e-08	1.35307e-06	540.207	543.012	569.294	828.554	571.575	707.832	222.961	300.588	253.199	189.13	432.135	306.328
ENSSSCG00000027738	1.05378	8.94617e-08	1.35446e-06	4247.39	3594.08	7292.77	5270.17	5554.7	7589.53	2495.1	2227.08	3044.24	3008.88	2419.96	2966.3
ENSSSCG00000049992	-1.50033	9.01047e-08	1.36144e-06	106.98	96.0022	56.007	117.779	105.037	107.932	487.297	214.511	250.271	348.17	155.335	210.889
ENSSSCG00000025775	1.11785	9.19957e-08	1.38698e-06	769.198	744.617	1141.22	946.333	802.656	1547.86	445.922	409.893	488.834	458.496	579.294	358.665
ENSSSCG00000034924	1.43556	9.40812e-08	1.41545e-06	108.749	132.603	146.277	198.642	101.536	143.072	70.1064	51.9198	67.3245	28.656	44.3814	44.6408
ENSSSCG00000015383	1.22957	9.40225e-08	1.41545e-06	412.891	849.619	696.463	492.796	643.351	420.014	325.248	274.628	237.099	153.31	251.105	257.069
ENSSSCG00000022486	1.18164	9.4881e-08	1.4245e-06	493.348	381.609	455.963	554.323	421.023	697.792	327.546	195.382	207.828	171.936	157.671	263.226
ENSSSCG00000008903	1.75594	9.59892e-08	1.43964e-06	1045.05	520.212	750.493	469.358	387.761	213.354	164.348	92.909	147.821	257.904	120.297	220.125
ENSSSCG00000032494	1.0633	9.75734e-08	1.46187e-06	366.916	485.411	484.296	609.403	543.566	478.582	302.262	168.056	178.556	299.455	225.411	246.294
ENSSSCG00000025272	-1.16026	9.80675e-08	1.46774e-06	276.735	269.406	197.672	170.516	278.348	126.339	563.149	446.783	421.51	452.765	609.661	451.026
ENSSSCG00000003570	-1.11293	9.89134e-08	1.47886e-06	9060.63	3908.49	5353.61	4789.09	7958.29	5252.68	11042.3	10806.1	12715.5	15243.6	14217.2	14529.8
ENSSSCG00000027812	-1.1853	9.91734e-08	1.48121e-06	2510.95	1324.83	1398.2	1406.32	2264.42	1757.87	2789.31	3255.92	5424.01	4688.12	3219.99	4867.38
ENSSSCG00000032170	1.86048	1.01826e-07	1.51925e-06	4013.09	1974.64	5279.81	2863.61	2421.97	12277.5	1256.17	1623.18	1664.09	1209.28	1344.29	842.017
ENSSSCG00000035595	1.47346	1.02059e-07	1.52115e-06	1050.35	920.421	1076.65	955.122	861.302	387.383	364.323	237.738	168.311	318.082	526.737	274.002
ENSSSCG00000017063	-1.63539	1.02966e-07	1.53308e-06	2516.25	1467.03	927.08	776.403	2445.61	645.081	3430.61	3888.52	5541.1	5738.36	3675.48	4990.53
ENSSSCG00000050502	-5.3394	1.05631e-07	1.5695e-06	10.6096	3.60008	1.31781	31.6421	14.8802	0	444.773	251.401	48.298	54.4464	496.371	1222.23
ENSSSCG00000013299	-1.21116	1.08976e-07	1.61753e-06	642.767	658.815	492.202	656.28	462.162	597.39	963.101	1313.02	1077.19	2315.4	913.323	1547.03
ENSSSCG00000004293	1.19572	1.09671e-07	1.62617e-06	541.975	852.619	863.166	1057.67	742.26	833.334	212.618	336.112	320.523	551.628	320.013	397.149
ENSSSCG00000010533	-1.39809	1.10093e-07	1.62917e-06	45.9751	61.2014	28.3329	45.7052	61.2715	70.2812	137.914	177.62	137.576	137.549	86.427	146.237
ENSSSCG00000021586	-1.0823	1.10101e-07	1.62917e-06	1428.76	627.614	962.661	897.112	1064.37	721.219	2320.41	1900.54	2368.07	1889.86	1522.98	2067.33
ENSSSCG00000004847	1.26452	1.10844e-07	1.6368e-06	211.308	240.005	397.979	430.684	204.822	371.486	112.63	127.067	133.185	164.772	113.289	123.147
ENSSSCG00000016266	1.10209	1.16962e-07	1.71832e-06	6014.78	5443.32	7906.21	8935.96	4744.16	4318.95	3011.13	1982.52	2575.89	3240.99	3112.54	3483.52
ENSSSCG00000014880	-1.58188	1.16949e-07	1.71832e-06	36.2496	48.6011	32.2864	27.5403	21.8827	25.9371	62.0614	88.8101	150.748	75.9384	85.259	116.99
ENSSSCG00000003743	1.25998	1.18074e-07	1.73287e-06	726.76	1458.63	1300.68	1328.38	735.258	672.692	375.816	355.24	469.808	530.136	332.861	537.228
ENSSSCG00000032092	1.3228	1.18213e-07	1.73315e-06	2377.44	6706.35	6094.22	6365.33	3123.1	6330.33	2376.72	1946.99	1842.64	1768.07	2745.81	1710.2
ENSSSCG00000022982	1.20282	1.18767e-07	1.7395e-06	724.991	999.623	936.964	1378.77	693.243	573.127	434.43	274.628	335.159	339.574	480.02	441.789
ENSSSCG00000033260	-1.43911	1.24753e-07	1.81606e-06	253716	136640	97952.9	164045	225371	225875	290039	419278	662447	664300	296136	660243
ENSSSCG00000029838	-1.11361	1.25764e-07	1.82892e-06	167.986	150.003	150.889	151.765	175.937	125.502	213.767	363.438	425.901	419.81	338.7	233.979
ENSSSCG00000040185	1.31084	1.26049e-07	1.83122e-06	666.639	1207.83	1002.2	1536.99	872.681	815.764	453.967	275.995	251.735	468.526	408.776	601.88
ENSSSCG00000009652	1.11479	1.27229e-07	1.84463e-06	388.136	511.212	585.767	435.958	422.773	317.939	187.333	132.532	177.093	229.248	255.777	247.833
ENSSSCG00000025406	1.59301	1.27982e-07	1.85367e-06	109.633	297.607	219.416	207.431	125.169	117.972	86.1963	51.9198	36.5894	65.9088	60.7325	55.4161
ENSSSCG00000004216	-1.14291	1.28181e-07	1.85468e-06	327.13	465.011	330.112	355.681	359.751	183.233	884.949	687.254	519.569	815.263	679.736	878.961
ENSSSCG00000021784	1.28046	1.28402e-07	1.85602e-06	97.255	139.803	97.518	141.803	143.55	190.763	49.4192	51.9198	55.6159	70.2072	50.2211	56.9554
ENSSSCG00000008966	-1.35865	1.31309e-07	1.89543e-06	536.671	367.208	336.701	521.509	589.957	199.967	907.935	1742.04	907.417	901.231	955.368	1129.87
ENSSSCG00000011102	1.05498	1.32448e-07	1.90873e-06	2857.53	3768.09	3979.79	3344.69	3960.76	2856.43	2112.39	1916.93	1849.96	927.021	1812.63	1374.63
ENSSSCG00000011581	-2.11107	1.3276e-07	1.91121e-06	17.6827	12.6003	7.90687	12.8912	19.2568	2.51004	33.3293	58.7513	64.3973	42.984	51.389	63.1128
ENSSSCG00000037847	-1.04028	1.3305e-07	1.91166e-06	2974.23	1424.43	1867.34	1895.6	2715.2	2367.81	3432.91	4391.32	5293.75	4852.89	3933.6	5330.72
ENSSSCG00000023264	1.28266	1.33839e-07	1.91916e-06	505.726	1189.83	699.099	428.34	794.779	485.275	310.307	240.47	286.861	257.904	254.609	337.115
ENSSSCG00000030668	-1.14461	1.35165e-07	1.93624e-06	2727.56	1518.63	1545.79	1671.17	2724.83	2562.75	3469.69	5129.13	5138.61	5155.21	3318.09	5975.7
ENSSSCG00000032932	-1.09235	1.39695e-07	1.99715e-06	1400.47	944.421	894.135	841.445	1284.95	831.661	1525.1	2565.93	3080.83	2256.66	1758.91	2024.23
ENSSSCG00000015411	1.08756	1.39974e-07	1.99915e-06	389.02	619.214	612.123	659.21	449.032	456.828	314.904	251.401	206.364	169.07	251.105	306.328
ENSSSCG00000008056	-1.04592	1.407e-07	2.00753e-06	440.3	260.406	284.647	375.017	361.502	402.444	581.538	691.353	942.543	932.753	684.408	551.082
ENSSSCG00000006781	1.56851	1.4421e-07	2.05353e-06	145.882	269.406	266.198	251.965	194.318	219.21	150.556	46.4545	68.7881	40.1184	65.4042	81.5848
ENSSSCG00000015567	1.68234	1.44561e-07	2.05649e-06	220.15	1012.22	783.439	491.624	388.636	377.343	239.051	133.898	194.656	108.893	204.388	138.54
ENSSSCG00000000685	-1.55721	1.47592e-07	2.09339e-06	90401.1	34972.4	27792.6	39589.5	86682.5	67963.6	97154.8	192412	227494	184443	114204	206639
ENSSSCG00000009620	1.0506	1.48762e-07	2.10791e-06	1518.95	1955.44	2202.06	1703.4	1520.41	1367.97	884.949	1071.19	903.026	704.937	908.651	483.352
ENSSSCG00000022912	-1.50023	1.50141e-07	2.12535e-06	437.647	495.011	316.934	600.028	465.663	320.449	845.873	759.668	1050.85	1885.56	726.454	2192.01
ENSSSCG00000011825	1.2511	1.50819e-07	2.13284e-06	389.904	516.612	601.581	905.901	323.864	542.169	240.2	203.58	216.609	227.815	191.541	300.171
ENSSSCG00000033107	-1.2353	1.51103e-07	2.13476e-06	2090.1	1105.83	1197.23	1144.39	1632.45	1095.22	3268.57	3275.04	4613.19	2336.9	1943.44	4019.21
ENSSSCG00000031299	-1.36652	1.51724e-07	2.14143e-06	10609.6	4669.91	3983.74	3993.35	8480.85	6802.22	10532	18357.7	21590.7	19083.5	12755	17049.7
ENSSSCG00000002795	1.39656	1.52435e-07	2.14934e-06	146.767	400.809	361.08	285.951	217.951	295.348	101.137	77.8796	169.775	94.5648	110.954	95.4388
ENSSSCG00000025182	1.32096	1.55284e-07	2.18738e-06	428.806	625.814	625.96	888.322	443.781	627.511	221.812	109.305	256.126	249.307	316.51	304.789
ENSSSCG00000048215	1.73352	1.55887e-07	2.19157e-06	51.2799	110.402	108.061	60.9403	114.665	66.0978	27.5828	34.1577	20.4901	22.9248	33.87	13.854
ENSSSCG00000008493	1.28855	1.55847e-07	2.19157e-06	452.678	618.014	739.292	1116.26	372.005	707.832	262.037	209.045	256.126	275.098	345.708	292.474
ENSSSCG00000014082	1.31629	1.56247e-07	2.19361e-06	157.376	276.606	301.779	309.975	156.68	265.228	110.331	114.77	62.9338	118.922	77.0835	106.214
ENSSSCG00000034487	-1.03538	1.56338e-07	2.19361e-06	1386.33	878.42	784.756	743.589	1464.39	837.518	1980.22	2432.03	2027.05	2090.45	1885.04	2071.95
ENSSSCG00000033291	-1.15453	1.57672e-07	2.21018e-06	5270.33	2775.06	2955.85	2732.94	4641.75	3437.09	6233.72	6502.27	9760.59	10683	6039.38	9336.07
ENSSSCG00000028322	-2.07352	1.59334e-07	2.2313e-06	119.358	48.6011	127.169	111.919	221.453	200.803	355.129	599.81	491.761	243.576	1472.76	321.721
ENSSSCG00000028504	-1.08646	1.60146e-07	2.24048e-06	918.617	796.218	497.474	568.972	737.008	815.764	947.011	1463.32	1782.64	2027.41	1525.32	1456.21
ENSSSCG00000031147	1.44952	1.60745e-07	2.24667e-06	206.888	520.812	431.583	513.891	187.316	313.755	142.511	133.898	87.8145	126.086	144.824	161.63
ENSSSCG00000014195	1.28623	1.62768e-07	2.27274e-06	160.913	318.007	324.182	288.881	151.428	248.494	114.928	125.7	112.695	83.1024	85.259	90.8208
ENSSSCG00000000766	-1.04892	1.71981e-07	2.3944e-06	1392.51	612.614	853.942	1065.87	1085.38	792.337	2280.18	1483.81	2271.47	1869.8	2013.51	2082.72
ENSSSCG00000006829	-1.52412	1.74936e-07	2.43083e-06	18840.1	8978.6	7935.86	6128.02	15897.3	4706.33	23648.8	27382.2	40873.3	34408.7	23616.8	29783.1
ENSSSCG00000038776	-1.01403	1.7591e-07	2.442e-06	5270.33	2685.06	2672.52	3522.23	4289.88	3647.93	5699.3	7551.59	8837.07	8563.84	6438.81	7513.5
ENSSSCG00000037105	-1.09718	1.78074e-07	2.46966e-06	584.414	461.41	387.436	303.53	626.72	369.813	782.663	1123.11	1230.87	1068.87	795.362	843.556
ENSSSCG00000046669	1.62036	1.79691e-07	2.48968e-06	84.8771	106.202	73.1385	163.484	91.9072	121.319	22.9857	30.0588	20.4901	42.984	36.2059	56.9554
ENSSSCG00000017131	-1.32126	1.8099e-07	2.50526e-06	1625.93	675.615	539.644	588.309	1079.25	821.621	1792.88	2337.76	2969.6	2183.59	1878.03	2151.99
ENSSSCG00000011956	1.15899	1.82734e-07	2.52212e-06	148.535	215.405	276.74	277.161	197.819	237.617	139.063	77.8796	95.1324	85.968	102.778	104.675
ENSSSCG00000028492	1.05167	1.84179e-07	2.53719e-06	830.204	636.614	755.765	1113.33	699.37	1010.71	473.505	307.42	297.106	521.539	442.646	390.991
ENSSSCG00000016720	-1.57667	1.86149e-07	2.56186e-06	145719	54817.8	50360.2	71391	113122	109605	128914	260863	413863	351239	160482	310307
ENSSSCG00000029849	1.00581	1.88078e-07	2.58594e-06	2016.71	1863.64	2576.32	1879.77	2333.57	1350.4	1156.18	1102.61	1017.19	627.566	1079.17	1002.11
ENSSSCG00000011739	1.42926	1.88618e-07	2.58861e-06	190.089	583.213	474.412	571.316	279.223	471.888	126.421	125.7	131.722	169.07	175.19	227.822
ENSSSCG00000037845	1.99686	1.88633e-07	2.58861e-06	51.2799	111.603	71.1618	114.263	56.0196	121.319	31.0307	13.6631	17.5629	34.3872	28.0304	6.15734
ENSSSCG00000042416	-3.43542	1.89646e-07	2.60004e-06	8.84136	13.2003	1.31781	2.34386	8.75307	0	18.3886	28.6925	40.9801	51.5808	44.3814	189.338
ENSSSCG00000028010	1.51059	1.92436e-07	2.63577e-06	85.7612	109.202	153.525	103.716	112.915	115.462	18.3886	45.0882	29.2715	47.2824	61.9004	36.9441
ENSSSCG00000004535	1.26502	1.95509e-07	2.67022e-06	244.022	361.208	477.707	410.761	300.23	221.72	159.751	166.69	128.795	85.968	175.19	121.608
ENSSSCG00000009683	1.30545	1.95404e-07	2.67022e-06	305.027	157.204	225.346	209.189	180.313	225.067	117.227	53.2861	70.2516	87.4008	123.801	72.3488
ENSSSCG00000051689	-2.53666	1.95721e-07	2.67058e-06	11.4938	13.2003	17.1315	12.8912	7.00246	6.69345	17.2393	30.0588	141.967	78.804	31.5342	101.596
ENSSSCG00000012435	1.15846	1.96125e-07	2.67102e-06	450.025	960.022	606.193	811.561	501.551	460.175	290.769	278.727	291.252	252.173	225.411	361.744
ENSSSCG00000012639	1.06036	1.95957e-07	2.67102e-06	434.111	672.615	686.58	799.842	421.898	424.197	321.8	274.628	263.444	267.934	254.609	267.845
ENSSSCG00000005150	1.11786	1.96565e-07	2.67447e-06	250.21	546.012	509.334	577.175	384.26	431.727	216.066	173.521	182.947	213.487	202.052	257.069
ENSSSCG00000010941	1.06357	1.97677e-07	2.68705e-06	763.893	939.021	834.174	1103.96	781.649	619.981	322.949	263.698	414.192	498.614	386.585	529.532
ENSSSCG00000050347	-1.19392	2.01854e-07	2.74124e-06	83.9929	62.4014	57.3248	72.6596	55.1443	83.6681	120.675	202.214	213.682	131.818	136.648	144.698
[truncated: 1,720 more rows]

## Sheet: Table S5
Table S5 The DEGs between JH and LY pigs in d180 group
[truncated: 837 more rows]

## Sheet: Table S6
Table S6 The GO terms and KEGG pathways enriched by DEGs in d1 group
[truncated: 192 more rows]

[truncated: 14 more sheets: Table S7, Table S8, Table S9, Table S10, Table S11, Table S12, Table S13, Table S14, Table S15, Table S16, Table S17, Table S18, Table S19, Table S20]
